# Supplementary material for: A randomized controlled trial on the effects of blue-blocking glasses compared to partial blue-blockers on sleep outcomes in the third trimester of pregnancy
Source: PLoS One. 2022 Jan 28;17(1):e0262799. doi: 10.1371/journal.pone.0262799 (PMC8797219; doi:10.1371/journal.pone.0262799)
Supplement: S1 Dataset — (XLSX) [file pone.0262799.s004.xlsx]

## Sheet: S2_Datafile_Table 1_Supporting 
Pregnancyweek_recruited	Intervention	Intervention_time	Weeks	Time	Education	Economics	Smoking	Number_cigarettes	Alkohol_enheter_antall	Physical activity_min	Relaxing activity_min	Insomnia_BIS	Changes insomnia	SUM_TST_week3	SUM_MpS_week3	SUM_SE_week3
29.86	1	#NULL!	1	1	1	2	3	0	0	0	0	0	#NULL!	#NULL!	#NULL!	#NULL!
#NULL!	1	#NULL!	1	2	#NULL!	#NULL!	#NULL!	#NULL!	0	15	0	#NULL!	#NULL!	#NULL!	#NULL!	#NULL!
#NULL!	1	#NULL!	1	3	#NULL!	#NULL!	#NULL!	#NULL!	0	30	0	#NULL!	#NULL!	#NULL!	#NULL!	#NULL!
#NULL!	1	#NULL!	1	4	#NULL!	#NULL!	#NULL!	#NULL!	0	15	10	#NULL!	#NULL!	#NULL!	#NULL!	#NULL!
#NULL!	1	#NULL!	1	5	#NULL!	#NULL!	#NULL!	#NULL!	0	15	10	#NULL!	#NULL!	#NULL!	#NULL!	#NULL!
#NULL!	1	#NULL!	1	6	#NULL!	#NULL!	#NULL!	#NULL!	0	20	0	#NULL!	#NULL!	#NULL!	#NULL!	#NULL!
#NULL!	1	#NULL!	1	7	#NULL!	#NULL!	#NULL!	#NULL!	0	60	0	#NULL!	#NULL!	#NULL!	#NULL!	#NULL!
#NULL!	1	#NULL!	2	8	#NULL!	#NULL!	#NULL!	#NULL!	0	30	0	#NULL!	#NULL!	#NULL!	#NULL!	#NULL!
#NULL!	1	#NULL!	2	9	#NULL!	#NULL!	#NULL!	#NULL!	0	40	0	#NULL!	#NULL!	#NULL!	#NULL!	#NULL!
#NULL!	1	#NULL!	2	10	#NULL!	#NULL!	#NULL!	#NULL!	0	20	15	#NULL!	#NULL!	#NULL!	#NULL!	#NULL!
#NULL!	1	#NULL!	2	11	#NULL!	#NULL!	#NULL!	#NULL!	0	35	0	#NULL!	#NULL!	#NULL!	#NULL!	#NULL!
#NULL!	1	#NULL!	2	12	#NULL!	#NULL!	#NULL!	#NULL!	0	30	0	#NULL!	#NULL!	#NULL!	#NULL!	#NULL!
#NULL!	1	#NULL!	2	13	#NULL!	#NULL!	#NULL!	#NULL!	0	45	0	#NULL!	#NULL!	#NULL!	#NULL!	#NULL!
#NULL!	1	#NULL!	2	14	#NULL!	#NULL!	#NULL!	#NULL!	0	70	90	#NULL!	#NULL!	#NULL!	#NULL!	#NULL!
#NULL!	1	180	3	15	#NULL!	#NULL!	#NULL!	#NULL!	0	45	60	#NULL!	#NULL!	463	299.5	92.4152
#NULL!	1	180	3	16	#NULL!	#NULL!	#NULL!	#NULL!	0	70	30	#NULL!	#NULL!	565	267.5	94.958
#NULL!	1	180	3	17	#NULL!	#NULL!	#NULL!	#NULL!	0	35	0	#NULL!	#NULL!	500	260	95.2381
#NULL!	1	180	3	18	#NULL!	#NULL!	#NULL!	#NULL!	0	40	0	#NULL!	#NULL!	445	160	91.7526
#NULL!	1	180	3	19	#NULL!	#NULL!	#NULL!	#NULL!	0	60	0	#NULL!	#NULL!	455	152.5	94.7917
#NULL!	1	180	3	20	#NULL!	#NULL!	#NULL!	#NULL!	0	0	0	#NULL!	#NULL!	532	222.5	96.7273
#NULL!	1	180	3	21	#NULL!	#NULL!	#NULL!	#NULL!	0	15	20	0	1	646	265	92.9496
28	2	#NULL!	1	1	2	2	3	0	0	15	0	0	#NULL!	#NULL!	#NULL!	#NULL!
#NULL!	2	#NULL!	1	2	#NULL!	#NULL!	#NULL!	#NULL!	0	0	0	#NULL!	#NULL!	#NULL!	#NULL!	#NULL!
#NULL!	2	#NULL!	1	3	#NULL!	#NULL!	#NULL!	#NULL!	0	30	0	#NULL!	#NULL!	#NULL!	#NULL!	#NULL!
#NULL!	2	#NULL!	1	4	#NULL!	#NULL!	#NULL!	#NULL!	0	0	0	#NULL!	#NULL!	#NULL!	#NULL!	#NULL!
#NULL!	2	#NULL!	1	5	#NULL!	#NULL!	#NULL!	#NULL!	0	30	0	#NULL!	#NULL!	#NULL!	#NULL!	#NULL!
#NULL!	2	#NULL!	1	6	#NULL!	#NULL!	#NULL!	#NULL!	0	15	0	#NULL!	#NULL!	#NULL!	#NULL!	#NULL!
#NULL!	2	#NULL!	1	7	#NULL!	#NULL!	#NULL!	#NULL!	0	0	0	#NULL!	#NULL!	#NULL!	#NULL!	#NULL!
#NULL!	2	#NULL!	2	8	#NULL!	#NULL!	#NULL!	#NULL!	0	0	0	#NULL!	#NULL!	#NULL!	#NULL!	#NULL!
#NULL!	2	#NULL!	2	9	#NULL!	#NULL!	#NULL!	#NULL!	0	15	0	#NULL!	#NULL!	#NULL!	#NULL!	#NULL!
#NULL!	2	#NULL!	2	10	#NULL!	#NULL!	#NULL!	#NULL!	0	0	0	#NULL!	#NULL!	#NULL!	#NULL!	#NULL!
#NULL!	2	#NULL!	2	11	#NULL!	#NULL!	#NULL!	#NULL!	0	15	0	#NULL!	#NULL!	#NULL!	#NULL!	#NULL!
#NULL!	2	#NULL!	2	12	#NULL!	#NULL!	#NULL!	#NULL!	0	0	0	#NULL!	#NULL!	#NULL!	#NULL!	#NULL!
#NULL!	2	#NULL!	2	13	#NULL!	#NULL!	#NULL!	#NULL!	0	0	0	#NULL!	#NULL!	#NULL!	#NULL!	#NULL!
#NULL!	2	#NULL!	2	14	#NULL!	#NULL!	#NULL!	#NULL!	0	0	0	#NULL!	#NULL!	#NULL!	#NULL!	#NULL!
#NULL!	2	180	3	15	#NULL!	#NULL!	#NULL!	#NULL!	0	0	0	#NULL!	#NULL!	510	277.5	80.9524
#NULL!	2	180	3	16	#NULL!	#NULL!	#NULL!	#NULL!	0	15	0	#NULL!	#NULL!	405	202.5	84.375
#NULL!	2	180	3	17	#NULL!	#NULL!	#NULL!	#NULL!	0	45	0	#NULL!	#NULL!	555	285	86.0465
#NULL!	2	180	3	18	#NULL!	#NULL!	#NULL!	#NULL!	0	0	0	#NULL!	#NULL!	440	250	#NULL!
#NULL!	2	180	3	19	#NULL!	#NULL!	#NULL!	#NULL!	0	15	0	#NULL!	#NULL!	555	285	90.2439
#NULL!	2	180	3	20	#NULL!	#NULL!	#NULL!	#NULL!	0	0	0	#NULL!	#NULL!	525	292.5	74.4681
#NULL!	2	180	3	21	#NULL!	#NULL!	#NULL!	#NULL!	0	0	0	0	1	510	262.5	87.1795
28	2	#NULL!	1	1	2	2	3	0	0	0	0	1	#NULL!	#NULL!	#NULL!	#NULL!
#NULL!	2	#NULL!	1	2	#NULL!	#NULL!	#NULL!	#NULL!	0	0	0	#NULL!	#NULL!	#NULL!	#NULL!	#NULL!
#NULL!	2	#NULL!	1	3	#NULL!	#NULL!	#NULL!	#NULL!	0	30	0	#NULL!	#NULL!	#NULL!	#NULL!	#NULL!
#NULL!	2	#NULL!	1	4	#NULL!	#NULL!	#NULL!	#NULL!	0	0	0	#NULL!	#NULL!	#NULL!	#NULL!	#NULL!
#NULL!	2	#NULL!	1	5	#NULL!	#NULL!	#NULL!	#NULL!	0	30	0	#NULL!	#NULL!	#NULL!	#NULL!	#NULL!
#NULL!	2	#NULL!	1	6	#NULL!	#NULL!	#NULL!	#NULL!	0	15	0	#NULL!	#NULL!	#NULL!	#NULL!	#NULL!
#NULL!	2	#NULL!	1	7	#NULL!	#NULL!	#NULL!	#NULL!	0	15	0	#NULL!	#NULL!	#NULL!	#NULL!	#NULL!
#NULL!	2	#NULL!	2	8	#NULL!	#NULL!	#NULL!	#NULL!	0	0	0	#NULL!	#NULL!	#NULL!	#NULL!	#NULL!
#NULL!	2	#NULL!	2	9	#NULL!	#NULL!	#NULL!	#NULL!	0	15	0	#NULL!	#NULL!	#NULL!	#NULL!	#NULL!
#NULL!	2	#NULL!	2	10	#NULL!	#NULL!	#NULL!	#NULL!	0	0	0	#NULL!	#NULL!	#NULL!	#NULL!	#NULL!
#NULL!	2	#NULL!	2	11	#NULL!	#NULL!	#NULL!	#NULL!	0	0	0	#NULL!	#NULL!	#NULL!	#NULL!	#NULL!
#NULL!	2	#NULL!	2	12	#NULL!	#NULL!	#NULL!	#NULL!	0	60	0	#NULL!	#NULL!	#NULL!	#NULL!	#NULL!
#NULL!	2	#NULL!	2	13	#NULL!	#NULL!	#NULL!	#NULL!	0	15	0	#NULL!	#NULL!	#NULL!	#NULL!	#NULL!
#NULL!	2	#NULL!	2	14	#NULL!	#NULL!	#NULL!	#NULL!	0	0	0	#NULL!	#NULL!	#NULL!	#NULL!	#NULL!
#NULL!	2	180	3	15	#NULL!	#NULL!	#NULL!	#NULL!	0	60	0	#NULL!	#NULL!	445	200	92.7083
#NULL!	2	180	3	16	#NULL!	#NULL!	#NULL!	#NULL!	0	20	0	#NULL!	#NULL!	350	245	74.4681
#NULL!	2	180	3	17	#NULL!	#NULL!	#NULL!	#NULL!	0	20	0	#NULL!	#NULL!	435	282.5	92.5532
#NULL!	2	180	3	18	#NULL!	#NULL!	#NULL!	#NULL!	0	0	0	#NULL!	#NULL!	410	330	90.1099
#NULL!	2	180	3	19	#NULL!	#NULL!	#NULL!	#NULL!	0	0	0	#NULL!	#NULL!	420	230	89.3617
#NULL!	2	180	3	20	#NULL!	#NULL!	#NULL!	#NULL!	0	0	0	#NULL!	#NULL!	460	192.5	91.0891
#NULL!	2	180	3	21	#NULL!	#NULL!	#NULL!	#NULL!	0	20	0	1	1	425	197.5	91.3978
28	1	#NULL!	1	1	2	2	3	0	0	0	0	0	#NULL!	#NULL!	#NULL!	#NULL!
#NULL!	1	#NULL!	1	2	#NULL!	#NULL!	#NULL!	#NULL!	0	0	0	#NULL!	#NULL!	#NULL!	#NULL!	#NULL!
#NULL!	1	#NULL!	1	3	#NULL!	#NULL!	#NULL!	#NULL!	0	0	0	#NULL!	#NULL!	#NULL!	#NULL!	#NULL!
#NULL!	1	#NULL!	1	4	#NULL!	#NULL!	#NULL!	#NULL!	0	0	0	#NULL!	#NULL!	#NULL!	#NULL!	#NULL!
#NULL!	1	#NULL!	1	5	#NULL!	#NULL!	#NULL!	#NULL!	0	50	0	#NULL!	#NULL!	#NULL!	#NULL!	#NULL!
#NULL!	1	#NULL!	1	6	#NULL!	#NULL!	#NULL!	#NULL!	0	0	0	#NULL!	#NULL!	#NULL!	#NULL!	#NULL!
#NULL!	1	#NULL!	1	7	#NULL!	#NULL!	#NULL!	#NULL!	0	0	0	#NULL!	#NULL!	#NULL!	#NULL!	#NULL!
#NULL!	1	#NULL!	2	8	#NULL!	#NULL!	#NULL!	#NULL!	0	0	0	#NULL!	#NULL!	#NULL!	#NULL!	#NULL!
#NULL!	1	#NULL!	2	9	#NULL!	#NULL!	#NULL!	#NULL!	0	0	0	#NULL!	#NULL!	#NULL!	#NULL!	#NULL!
#NULL!	1	#NULL!	2	10	#NULL!	#NULL!	#NULL!	#NULL!	0	0	0	#NULL!	#NULL!	#NULL!	#NULL!	#NULL!
#NULL!	1	#NULL!	2	11	#NULL!	#NULL!	#NULL!	#NULL!	0	0	0	#NULL!	#NULL!	#NULL!	#NULL!	#NULL!
#NULL!	1	#NULL!	2	12	#NULL!	#NULL!	#NULL!	#NULL!	0	0	0	#NULL!	#NULL!	#NULL!	#NULL!	#NULL!
#NULL!	1	#NULL!	2	13	#NULL!	#NULL!	#NULL!	#NULL!	0	0	0	#NULL!	#NULL!	#NULL!	#NULL!	#NULL!
#NULL!	1	#NULL!	2	14	#NULL!	#NULL!	#NULL!	#NULL!	0	0	0	#NULL!	#NULL!	#NULL!	#NULL!	#NULL!
#NULL!	1	0	3	15	#NULL!	#NULL!	#NULL!	#NULL!	0	0	0	#NULL!	#NULL!	608	243.5	97.5923
#NULL!	1	180	3	16	#NULL!	#NULL!	#NULL!	#NULL!	0	0	0	#NULL!	#NULL!	463	172.5	97.4737
#NULL!	1	180	3	17	#NULL!	#NULL!	#NULL!	#NULL!	0	0	0	#NULL!	#NULL!	494	290	86.9718
#NULL!	1	180	3	18	#NULL!	#NULL!	#NULL!	#NULL!	0	0	0	#NULL!	#NULL!	652	307.5	92.4823
#NULL!	1	180	3	19	#NULL!	#NULL!	#NULL!	#NULL!	0	0	0	#NULL!	#NULL!	420	160	85.7143
#NULL!	1	180	3	20	#NULL!	#NULL!	#NULL!	#NULL!	0	0	0	#NULL!	#NULL!	585	252.5	96.6942
#NULL!	1	180	3	21	#NULL!	#NULL!	#NULL!	#NULL!	0	0	0	0	1	590	232.5	95.935
28.86	1	#NULL!	1	1	2	2	3	0	0	0	0	1	#NULL!	#NULL!	#NULL!	#NULL!
#NULL!	1	#NULL!	1	2	#NULL!	#NULL!	#NULL!	#NULL!	0	20	0	#NULL!	#NULL!	#NULL!	#NULL!	#NULL!
#NULL!	1	#NULL!	1	3	#NULL!	#NULL!	#NULL!	#NULL!	0	0	0	#NULL!	#NULL!	#NULL!	#NULL!	#NULL!
#NULL!	1	#NULL!	1	4	#NULL!	#NULL!	#NULL!	#NULL!	0	0	0	#NULL!	#NULL!	#NULL!	#NULL!	#NULL!
#NULL!	1	#NULL!	1	5	#NULL!	#NULL!	#NULL!	#NULL!	0	0	0	#NULL!	#NULL!	#NULL!	#NULL!	#NULL!
#NULL!	1	#NULL!	1	6	#NULL!	#NULL!	#NULL!	#NULL!	0	0	0	#NULL!	#NULL!	#NULL!	#NULL!	#NULL!
#NULL!	1	#NULL!	1	7	#NULL!	#NULL!	#NULL!	#NULL!	0	0	0	#NULL!	#NULL!	#NULL!	#NULL!	#NULL!
#NULL!	1	#NULL!	2	8	#NULL!	#NULL!	#NULL!	#NULL!	0	0	0	#NULL!	#NULL!	#NULL!	#NULL!	#NULL!
#NULL!	1	#NULL!	2	9	#NULL!	#NULL!	#NULL!	#NULL!	0	0	0	#NULL!	#NULL!	#NULL!	#NULL!	#NULL!
#NULL!	1	#NULL!	2	10	#NULL!	#NULL!	#NULL!	#NULL!	0	0	0	#NULL!	#NULL!	#NULL!	#NULL!	#NULL!
#NULL!	1	#NULL!	2	11	#NULL!	#NULL!	#NULL!	#NULL!	0	0	0	#NULL!	#NULL!	#NULL!	#NULL!	#NULL!
#NULL!	1	#NULL!	2	12	#NULL!	#NULL!	#NULL!	#NULL!	0	0	0	#NULL!	#NULL!	#NULL!	#NULL!	#NULL!
#NULL!	1	#NULL!	2	13	#NULL!	#NULL!	#NULL!	#NULL!	0	0	0	#NULL!	#NULL!	#NULL!	#NULL!	#NULL!
#NULL!	1	#NULL!	2	14	#NULL!	#NULL!	#NULL!	#NULL!	0	0	0	#NULL!	#NULL!	#NULL!	#NULL!	#NULL!
#NULL!	1	180	3	15	#NULL!	#NULL!	#NULL!	#NULL!	0	0	0	#NULL!	#NULL!	585	297.5	90.6977
#NULL!	1	180	3	16	#NULL!	#NULL!	#NULL!	#NULL!	0	0	0	#NULL!	#NULL!	480	252.5	96
#NULL!	1	180	3	17	#NULL!	#NULL!	#NULL!	#NULL!	0	0	0	#NULL!	#NULL!	332	167.5	94.8571
#NULL!	1	180	3	18	#NULL!	#NULL!	#NULL!	#NULL!	0	0	0	#NULL!	#NULL!	455	270	94.7917
#NULL!	1	180	3	19	#NULL!	#NULL!	#NULL!	#NULL!	0	0	0	#NULL!	#NULL!	650	302.5	88.4354
#NULL!	1	180	3	20	#NULL!	#NULL!	#NULL!	#NULL!	0	0	0	#NULL!	#NULL!	410	302.5	96.4706
#NULL!	1	180	3	21	#NULL!	#NULL!	#NULL!	#NULL!	0	0	0	1	1	660	342.5	92.9577
29	1	#NULL!	1	1	2	2	3	0	0	0	0	1	#NULL!	#NULL!	#NULL!	#NULL!
#NULL!	1	#NULL!	1	2	#NULL!	#NULL!	#NULL!	#NULL!	0	0	0	#NULL!	#NULL!	#NULL!	#NULL!	#NULL!
#NULL!	1	#NULL!	1	3	#NULL!	#NULL!	#NULL!	#NULL!	0	20	0	#NULL!	#NULL!	#NULL!	#NULL!	#NULL!
#NULL!	1	#NULL!	1	4	#NULL!	#NULL!	#NULL!	#NULL!	0	0	0	#NULL!	#NULL!	#NULL!	#NULL!	#NULL!
#NULL!	1	#NULL!	1	5	#NULL!	#NULL!	#NULL!	#NULL!	0	20	0	#NULL!	#NULL!	#NULL!	#NULL!	#NULL!
#NULL!	1	#NULL!	1	6	#NULL!	#NULL!	#NULL!	#NULL!	0	20	10	#NULL!	#NULL!	#NULL!	#NULL!	#NULL!
#NULL!	1	#NULL!	1	7	#NULL!	#NULL!	#NULL!	#NULL!	0	20	10	#NULL!	#NULL!	#NULL!	#NULL!	#NULL!
#NULL!	1	#NULL!	2	8	#NULL!	#NULL!	#NULL!	#NULL!	0	0	0	#NULL!	#NULL!	#NULL!	#NULL!	#NULL!
#NULL!	1	#NULL!	2	9	#NULL!	#NULL!	#NULL!	#NULL!	0	0	20	#NULL!	#NULL!	#NULL!	#NULL!	#NULL!
#NULL!	1	#NULL!	2	10	#NULL!	#NULL!	#NULL!	#NULL!	0	30	0	#NULL!	#NULL!	#NULL!	#NULL!	#NULL!
#NULL!	1	#NULL!	2	11	#NULL!	#NULL!	#NULL!	#NULL!	0	0	30	#NULL!	#NULL!	#NULL!	#NULL!	#NULL!
#NULL!	1	#NULL!	2	12	#NULL!	#NULL!	#NULL!	#NULL!	0	0	0	#NULL!	#NULL!	#NULL!	#NULL!	#NULL!
#NULL!	1	#NULL!	2	13	#NULL!	#NULL!	#NULL!	#NULL!	0	60	0	#NULL!	#NULL!	#NULL!	#NULL!	#NULL!
#NULL!	1	#NULL!	2	14	#NULL!	#NULL!	#NULL!	#NULL!	0	0	40	#NULL!	#NULL!	#NULL!	#NULL!	#NULL!
#NULL!	1	180	3	15	#NULL!	#NULL!	#NULL!	#NULL!	0	0	0	#NULL!	#NULL!	455	147.5	84.2593
#NULL!	1	180	3	16	#NULL!	#NULL!	#NULL!	#NULL!	0	0	20	#NULL!	#NULL!	410	210	75.9259
#NULL!	1	180	3	17	#NULL!	#NULL!	#NULL!	#NULL!	0	0	0	#NULL!	#NULL!	325	182.5	63.7255
#NULL!	1	180	3	18	#NULL!	#NULL!	#NULL!	#NULL!	0	0	0	#NULL!	#NULL!	515	207.5	86.5546
#NULL!	1	180	3	19	#NULL!	#NULL!	#NULL!	#NULL!	0	0	0	#NULL!	#NULL!	450	250	88.2353
#NULL!	1	180	3	20	#NULL!	#NULL!	#NULL!	#NULL!	0	60	0	#NULL!	#NULL!	255	352.5	68
#NULL!	1	180	3	21	#NULL!	#NULL!	#NULL!	#NULL!	0	0	0	1	1	420	240	72.4138
28.43	2	#NULL!	1	1	2	2	3	0	0	30	0	0	#NULL!	#NULL!	#NULL!	#NULL!
#NULL!	2	#NULL!	1	2	#NULL!	#NULL!	#NULL!	#NULL!	0	40	0	#NULL!	#NULL!	#NULL!	#NULL!	#NULL!
#NULL!	2	#NULL!	1	3	#NULL!	#NULL!	#NULL!	#NULL!	0	30	0	#NULL!	#NULL!	#NULL!	#NULL!	#NULL!
#NULL!	2	#NULL!	1	4	#NULL!	#NULL!	#NULL!	#NULL!	0	60	30	#NULL!	#NULL!	#NULL!	#NULL!	#NULL!
#NULL!	2	#NULL!	1	5	#NULL!	#NULL!	#NULL!	#NULL!	0	30	0	#NULL!	#NULL!	#NULL!	#NULL!	#NULL!
#NULL!	2	#NULL!	1	6	#NULL!	#NULL!	#NULL!	#NULL!	0	20	0	#NULL!	#NULL!	#NULL!	#NULL!	#NULL!
#NULL!	2	#NULL!	1	7	#NULL!	#NULL!	#NULL!	#NULL!	0	120	0	#NULL!	#NULL!	#NULL!	#NULL!	#NULL!
#NULL!	2	#NULL!	2	8	#NULL!	#NULL!	#NULL!	#NULL!	0	90	0	#NULL!	#NULL!	#NULL!	#NULL!	#NULL!
#NULL!	2	#NULL!	2	9	#NULL!	#NULL!	#NULL!	#NULL!	0	30	0	#NULL!	#NULL!	#NULL!	#NULL!	#NULL!
#NULL!	2	#NULL!	2	10	#NULL!	#NULL!	#NULL!	#NULL!	0	30	0	#NULL!	#NULL!	#NULL!	#NULL!	#NULL!
#NULL!	2	#NULL!	2	11	#NULL!	#NULL!	#NULL!	#NULL!	0	30	0	#NULL!	#NULL!	#NULL!	#NULL!	#NULL!
#NULL!	2	#NULL!	2	12	#NULL!	#NULL!	#NULL!	#NULL!	0	0	0	#NULL!	#NULL!	#NULL!	#NULL!	#NULL!
#NULL!	2	#NULL!	2	13	#NULL!	#NULL!	#NULL!	#NULL!	0	0	0	#NULL!	#NULL!	#NULL!	#NULL!	#NULL!
#NULL!	2	#NULL!	2	14	#NULL!	#NULL!	#NULL!	#NULL!	0	15	0	#NULL!	#NULL!	#NULL!	#NULL!	#NULL!
#NULL!	2	180	3	15	#NULL!	#NULL!	#NULL!	#NULL!	0	15	0	#NULL!	#NULL!	280	232.5	90.3226
#NULL!	2	180	3	16	#NULL!	#NULL!	#NULL!	#NULL!	0	0	0	#NULL!	#NULL!	400	227.5	88.8889
#NULL!	2	180	3	17	#NULL!	#NULL!	#NULL!	#NULL!	0	0	0	#NULL!	#NULL!	405	167.5	92.0455
#NULL!	2	180	3	18	#NULL!	#NULL!	#NULL!	#NULL!	0	30	30	#NULL!	#NULL!	435	165	92.5532
#NULL!	2	180	3	19	#NULL!	#NULL!	#NULL!	#NULL!	0	20	0	#NULL!	#NULL!	500	260	86.9565
#NULL!	2	180	3	20	#NULL!	#NULL!	#NULL!	#NULL!	0	45	0	#NULL!	#NULL!	490	270	90.7407
#NULL!	2	180	3	21	#NULL!	#NULL!	#NULL!	#NULL!	0	0	0	0	1	320	225	69.5652
28.57	1	#NULL!	1	1	2	2	3	0	0	40	60	1	#NULL!	#NULL!	#NULL!	#NULL!
#NULL!	1	#NULL!	1	2	#NULL!	#NULL!	#NULL!	#NULL!	0	120	60	#NULL!	#NULL!	#NULL!	#NULL!	#NULL!
#NULL!	1	#NULL!	1	3	#NULL!	#NULL!	#NULL!	#NULL!	0	60	30	#NULL!	#NULL!	#NULL!	#NULL!	#NULL!
#NULL!	1	#NULL!	1	4	#NULL!	#NULL!	#NULL!	#NULL!	0	60	120	#NULL!	#NULL!	#NULL!	#NULL!	#NULL!
#NULL!	1	#NULL!	1	5	#NULL!	#NULL!	#NULL!	#NULL!	0	60	120	#NULL!	#NULL!	#NULL!	#NULL!	#NULL!
#NULL!	1	#NULL!	1	6	#NULL!	#NULL!	#NULL!	#NULL!	0	30	120	#NULL!	#NULL!	#NULL!	#NULL!	#NULL!
#NULL!	1	#NULL!	1	7	#NULL!	#NULL!	#NULL!	#NULL!	9	120	60	#NULL!	#NULL!	#NULL!	#NULL!	#NULL!
#NULL!	1	#NULL!	2	8	#NULL!	#NULL!	#NULL!	#NULL!	0	40	30	#NULL!	#NULL!	#NULL!	#NULL!	#NULL!
#NULL!	1	#NULL!	2	9	#NULL!	#NULL!	#NULL!	#NULL!	0	30	30	#NULL!	#NULL!	#NULL!	#NULL!	#NULL!
#NULL!	1	#NULL!	2	10	#NULL!	#NULL!	#NULL!	#NULL!	0	60	30	#NULL!	#NULL!	#NULL!	#NULL!	#NULL!
#NULL!	1	#NULL!	2	11	#NULL!	#NULL!	#NULL!	#NULL!	0	60	60	#NULL!	#NULL!	#NULL!	#NULL!	#NULL!
#NULL!	1	#NULL!	2	12	#NULL!	#NULL!	#NULL!	#NULL!	0	40	30	#NULL!	#NULL!	#NULL!	#NULL!	#NULL!
#NULL!	1	#NULL!	2	13	#NULL!	#NULL!	#NULL!	#NULL!	0	30	120	#NULL!	#NULL!	#NULL!	#NULL!	#NULL!
#NULL!	1	#NULL!	2	14	#NULL!	#NULL!	#NULL!	#NULL!	0	60	60	#NULL!	#NULL!	#NULL!	#NULL!	#NULL!
#NULL!	1	180	3	15	#NULL!	#NULL!	#NULL!	#NULL!	0	30	30	#NULL!	#NULL!	375	147.5	84.0807
#NULL!	1	180	3	16	#NULL!	#NULL!	#NULL!	#NULL!	0	30	60	#NULL!	#NULL!	435	112.5	86.8263
#NULL!	1	180	3	17	#NULL!	#NULL!	#NULL!	#NULL!	0	60	40	#NULL!	#NULL!	335	172.5	90.5405
#NULL!	1	180	3	18	#NULL!	#NULL!	#NULL!	#NULL!	0	30	60	#NULL!	#NULL!	345	162.5	84.9754
#NULL!	1	180	3	19	#NULL!	#NULL!	#NULL!	#NULL!	0	60	40	#NULL!	#NULL!	435	202.5	79.6703
#NULL!	1	180	3	20	#NULL!	#NULL!	#NULL!	#NULL!	0	60	60	#NULL!	#NULL!	477	274.5	82.669
#NULL!	1	180	3	21	#NULL!	#NULL!	#NULL!	#NULL!	0	20	60	0	2	380	150	86.9565
30.86	1	#NULL!	1	1	2	2	3	0	0	30	0	1	#NULL!	#NULL!	#NULL!	#NULL!
#NULL!	1	#NULL!	1	2	#NULL!	#NULL!	#NULL!	#NULL!	0	30	20	#NULL!	#NULL!	#NULL!	#NULL!	#NULL!
#NULL!	1	#NULL!	1	3	#NULL!	#NULL!	#NULL!	#NULL!	0	60	0	#NULL!	#NULL!	#NULL!	#NULL!	#NULL!
#NULL!	1	#NULL!	1	4	#NULL!	#NULL!	#NULL!	#NULL!	0	40	0	#NULL!	#NULL!	#NULL!	#NULL!	#NULL!
#NULL!	1	#NULL!	1	5	#NULL!	#NULL!	#NULL!	#NULL!	0	30	0	#NULL!	#NULL!	#NULL!	#NULL!	#NULL!
#NULL!	1	#NULL!	1	6	#NULL!	#NULL!	#NULL!	#NULL!	0	40	0	#NULL!	#NULL!	#NULL!	#NULL!	#NULL!
#NULL!	1	#NULL!	1	7	#NULL!	#NULL!	#NULL!	#NULL!	0	0	0	#NULL!	#NULL!	#NULL!	#NULL!	#NULL!
#NULL!	1	#NULL!	2	8	#NULL!	#NULL!	#NULL!	#NULL!	0	30	0	#NULL!	#NULL!	#NULL!	#NULL!	#NULL!
#NULL!	1	#NULL!	2	9	#NULL!	#NULL!	#NULL!	#NULL!	0	180	0	#NULL!	#NULL!	#NULL!	#NULL!	#NULL!
#NULL!	1	#NULL!	2	10	#NULL!	#NULL!	#NULL!	#NULL!	0	30	0	#NULL!	#NULL!	#NULL!	#NULL!	#NULL!
#NULL!	1	#NULL!	2	11	#NULL!	#NULL!	#NULL!	#NULL!	0	35	0	#NULL!	#NULL!	#NULL!	#NULL!	#NULL!
#NULL!	1	#NULL!	2	12	#NULL!	#NULL!	#NULL!	#NULL!	0	40	0	#NULL!	#NULL!	#NULL!	#NULL!	#NULL!
#NULL!	1	#NULL!	2	13	#NULL!	#NULL!	#NULL!	#NULL!	0	60	0	#NULL!	#NULL!	#NULL!	#NULL!	#NULL!
#NULL!	1	#NULL!	2	14	#NULL!	#NULL!	#NULL!	#NULL!	0	45	0	#NULL!	#NULL!	#NULL!	#NULL!	#NULL!
#NULL!	1	180	3	15	#NULL!	#NULL!	#NULL!	#NULL!	0	30	0	#NULL!	#NULL!	457	199	89.6078
#NULL!	1	180	3	16	#NULL!	#NULL!	#NULL!	#NULL!	0	35	0	#NULL!	#NULL!	380	172.5	88.3721
#NULL!	1	180	3	17	#NULL!	#NULL!	#NULL!	#NULL!	0	30	0	#NULL!	#NULL!	480	197.5	93.2039
#NULL!	1	180	3	18	#NULL!	#NULL!	#NULL!	#NULL!	0	40	105	#NULL!	#NULL!	455	202.5	87.5
#NULL!	1	180	3	19	#NULL!	#NULL!	#NULL!	#NULL!	0	25	0	#NULL!	#NULL!	470	197.5	87.037
#NULL!	1	180	3	20	#NULL!	#NULL!	#NULL!	#NULL!	0	90	0	#NULL!	#NULL!	483	265	92
#NULL!	1	180	3	21	#NULL!	#NULL!	#NULL!	#NULL!	0	30	0	1	1	425	217.5	86.7347
29.57	1	#NULL!	1	1	2	2	3	0	0	20	0	0	#NULL!	#NULL!	#NULL!	#NULL!
#NULL!	1	#NULL!	1	2	#NULL!	#NULL!	#NULL!	#NULL!	0	0	0	#NULL!	#NULL!	#NULL!	#NULL!	#NULL!
#NULL!	1	#NULL!	1	3	#NULL!	#NULL!	#NULL!	#NULL!	0	30	0	#NULL!	#NULL!	#NULL!	#NULL!	#NULL!
#NULL!	1	#NULL!	1	4	#NULL!	#NULL!	#NULL!	#NULL!	#NULL!	30	0	#NULL!	#NULL!	#NULL!	#NULL!	#NULL!
#NULL!	1	#NULL!	1	5	#NULL!	#NULL!	#NULL!	#NULL!	0	30	0	#NULL!	#NULL!	#NULL!	#NULL!	#NULL!
#NULL!	1	#NULL!	1	6	#NULL!	#NULL!	#NULL!	#NULL!	0	0	0	#NULL!	#NULL!	#NULL!	#NULL!	#NULL!
#NULL!	1	#NULL!	1	7	#NULL!	#NULL!	#NULL!	#NULL!	0	120	0	#NULL!	#NULL!	#NULL!	#NULL!	#NULL!
#NULL!	1	#NULL!	2	8	#NULL!	#NULL!	#NULL!	#NULL!	0	0	0	#NULL!	#NULL!	#NULL!	#NULL!	#NULL!
#NULL!	1	#NULL!	2	9	#NULL!	#NULL!	#NULL!	#NULL!	0	0	0	#NULL!	#NULL!	#NULL!	#NULL!	#NULL!
#NULL!	1	#NULL!	2	10	#NULL!	#NULL!	#NULL!	#NULL!	0	0	0	#NULL!	#NULL!	#NULL!	#NULL!	#NULL!
#NULL!	1	#NULL!	2	11	#NULL!	#NULL!	#NULL!	#NULL!	0	0	0	#NULL!	#NULL!	#NULL!	#NULL!	#NULL!
#NULL!	1	#NULL!	2	12	#NULL!	#NULL!	#NULL!	#NULL!	0	30	0	#NULL!	#NULL!	#NULL!	#NULL!	#NULL!
#NULL!	1	#NULL!	2	13	#NULL!	#NULL!	#NULL!	#NULL!	0	40	0	#NULL!	#NULL!	#NULL!	#NULL!	#NULL!
#NULL!	1	#NULL!	2	14	#NULL!	#NULL!	#NULL!	#NULL!	0	0	0	#NULL!	#NULL!	#NULL!	#NULL!	#NULL!
#NULL!	1	0	3	15	#NULL!	#NULL!	#NULL!	#NULL!	0	30	0	#NULL!	#NULL!	345	232.5	52.2727
#NULL!	1	180	3	16	#NULL!	#NULL!	#NULL!	#NULL!	0	0	0	#NULL!	#NULL!	535	210	89.1667
#NULL!	1	180	3	17	#NULL!	#NULL!	#NULL!	#NULL!	0	0	0	#NULL!	#NULL!	515	202.5	88.0342
#NULL!	1	180	3	18	#NULL!	#NULL!	#NULL!	#NULL!	0	0	0	#NULL!	#NULL!	270	80	71.0526
#NULL!	1	180	3	19	#NULL!	#NULL!	#NULL!	#NULL!	0	0	0	#NULL!	#NULL!	620	205	86.1111
#NULL!	1	180	3	20	#NULL!	#NULL!	#NULL!	#NULL!	0	30	0	#NULL!	#NULL!	320	260	56.6372
#NULL!	1	180	3	21	#NULL!	#NULL!	#NULL!	#NULL!	0	0	0	1	0	410	140	70.6897
28.57	2	#NULL!	1	1	2	2	3	0	0	0	0	1	#NULL!	#NULL!	#NULL!	#NULL!
#NULL!	2	#NULL!	1	2	#NULL!	#NULL!	#NULL!	#NULL!	0	15	0	#NULL!	#NULL!	#NULL!	#NULL!	#NULL!
#NULL!	2	#NULL!	1	3	#NULL!	#NULL!	#NULL!	#NULL!	0	70	0	#NULL!	#NULL!	#NULL!	#NULL!	#NULL!
#NULL!	2	#NULL!	1	4	#NULL!	#NULL!	#NULL!	#NULL!	0	50	0	#NULL!	#NULL!	#NULL!	#NULL!	#NULL!
#NULL!	2	#NULL!	1	5	#NULL!	#NULL!	#NULL!	#NULL!	0	20	0	#NULL!	#NULL!	#NULL!	#NULL!	#NULL!
#NULL!	2	#NULL!	1	6	#NULL!	#NULL!	#NULL!	#NULL!	0	30	0	#NULL!	#NULL!	#NULL!	#NULL!	#NULL!
#NULL!	2	#NULL!	1	7	#NULL!	#NULL!	#NULL!	#NULL!	0	10	0	#NULL!	#NULL!	#NULL!	#NULL!	#NULL!
#NULL!	2	#NULL!	2	8	#NULL!	#NULL!	#NULL!	#NULL!	0	10	0	#NULL!	#NULL!	#NULL!	#NULL!	#NULL!
#NULL!	2	#NULL!	2	9	#NULL!	#NULL!	#NULL!	#NULL!	0	0	0	#NULL!	#NULL!	#NULL!	#NULL!	#NULL!
#NULL!	2	#NULL!	2	10	#NULL!	#NULL!	#NULL!	#NULL!	0	60	0	#NULL!	#NULL!	#NULL!	#NULL!	#NULL!
#NULL!	2	#NULL!	2	11	#NULL!	#NULL!	#NULL!	#NULL!	0	10	0	#NULL!	#NULL!	#NULL!	#NULL!	#NULL!
#NULL!	2	#NULL!	2	12	#NULL!	#NULL!	#NULL!	#NULL!	0	10	0	#NULL!	#NULL!	#NULL!	#NULL!	#NULL!
#NULL!	2	#NULL!	2	13	#NULL!	#NULL!	#NULL!	#NULL!	0	30	0	#NULL!	#NULL!	#NULL!	#NULL!	#NULL!
#NULL!	2	#NULL!	2	14	#NULL!	#NULL!	#NULL!	#NULL!	0	10	0	#NULL!	#NULL!	#NULL!	#NULL!	#NULL!
#NULL!	2	180	3	15	#NULL!	#NULL!	#NULL!	#NULL!	0	10	0	#NULL!	#NULL!	215	132.5	50.5882
#NULL!	2	180	3	16	#NULL!	#NULL!	#NULL!	#NULL!	0	5	0	#NULL!	#NULL!	355	177.5	84.5238
#NULL!	2	180	3	17	#NULL!	#NULL!	#NULL!	#NULL!	0	60	0	#NULL!	#NULL!	455	137.5	91
#NULL!	2	180	3	18	#NULL!	#NULL!	#NULL!	#NULL!	0	10	0	#NULL!	#NULL!	370	140	86.4486
#NULL!	2	180	3	19	#NULL!	#NULL!	#NULL!	#NULL!	0	10	0	#NULL!	#NULL!	330	182.5	78.5714
#NULL!	2	180	3	20	#NULL!	#NULL!	#NULL!	#NULL!	0	30	0	#NULL!	#NULL!	435	202.5	76.3158
#NULL!	2	160	3	21	#NULL!	#NULL!	#NULL!	#NULL!	0	10	0	1	1	469	122	90.1923
28.57	1	#NULL!	1	1	2	2	3	0	0	80	40	0	#NULL!	#NULL!	#NULL!	#NULL!
#NULL!	1	#NULL!	1	2	#NULL!	#NULL!	#NULL!	#NULL!	0	50	20	#NULL!	#NULL!	#NULL!	#NULL!	#NULL!
#NULL!	1	#NULL!	1	3	#NULL!	#NULL!	#NULL!	#NULL!	0	50	20	#NULL!	#NULL!	#NULL!	#NULL!	#NULL!
#NULL!	1	#NULL!	1	4	#NULL!	#NULL!	#NULL!	#NULL!	0	0	10	#NULL!	#NULL!	#NULL!	#NULL!	#NULL!
#NULL!	1	#NULL!	1	5	#NULL!	#NULL!	#NULL!	#NULL!	0	90	20	#NULL!	#NULL!	#NULL!	#NULL!	#NULL!
#NULL!	1	#NULL!	1	6	#NULL!	#NULL!	#NULL!	#NULL!	0	75	0	#NULL!	#NULL!	#NULL!	#NULL!	#NULL!
#NULL!	1	#NULL!	1	7	#NULL!	#NULL!	#NULL!	#NULL!	0	150	15	#NULL!	#NULL!	#NULL!	#NULL!	#NULL!
#NULL!	1	#NULL!	2	8	#NULL!	#NULL!	#NULL!	#NULL!	0	50	20	#NULL!	#NULL!	#NULL!	#NULL!	#NULL!
#NULL!	1	#NULL!	2	9	#NULL!	#NULL!	#NULL!	#NULL!	0	60	0	#NULL!	#NULL!	#NULL!	#NULL!	#NULL!
#NULL!	1	#NULL!	2	10	#NULL!	#NULL!	#NULL!	#NULL!	0	0	30	#NULL!	#NULL!	#NULL!	#NULL!	#NULL!
#NULL!	1	#NULL!	2	11	#NULL!	#NULL!	#NULL!	#NULL!	0	30	0	#NULL!	#NULL!	#NULL!	#NULL!	#NULL!
#NULL!	1	#NULL!	2	12	#NULL!	#NULL!	#NULL!	#NULL!	0	90	30	#NULL!	#NULL!	#NULL!	#NULL!	#NULL!
#NULL!	1	#NULL!	2	13	#NULL!	#NULL!	#NULL!	#NULL!	0	60	15	#NULL!	#NULL!	#NULL!	#NULL!	#NULL!
#NULL!	1	#NULL!	2	14	#NULL!	#NULL!	#NULL!	#NULL!	0	90	0	#NULL!	#NULL!	#NULL!	#NULL!	#NULL!
#NULL!	1	180	3	15	#NULL!	#NULL!	#NULL!	#NULL!	0	90	0	#NULL!	#NULL!	395	187.5	80.6122
#NULL!	1	180	3	16	#NULL!	#NULL!	#NULL!	#NULL!	0	20	0	#NULL!	#NULL!	415	190	77.5701
#NULL!	1	180	3	17	#NULL!	#NULL!	#NULL!	#NULL!	0	50	0	#NULL!	#NULL!	290	285	78.3784
#NULL!	1	180	3	18	#NULL!	#NULL!	#NULL!	#NULL!	0	30	20	#NULL!	#NULL!	310	250	81.5789
#NULL!	1	180	3	19	#NULL!	#NULL!	#NULL!	#NULL!	0	50	0	#NULL!	#NULL!	395	287.5	82.2917
#NULL!	1	180	3	20	#NULL!	#NULL!	#NULL!	#NULL!	0	75	0	#NULL!	#NULL!	365	300	86.9048
#NULL!	1	180	3	21	#NULL!	#NULL!	#NULL!	#NULL!	0	0	0	0	1	215	327.5	89.5833
28.43	2	#NULL!	1	1	2	2	3	0	0	30	0	1	#NULL!	#NULL!	#NULL!	#NULL!
#NULL!	2	#NULL!	1	2	#NULL!	#NULL!	#NULL!	#NULL!	0	30	0	#NULL!	#NULL!	#NULL!	#NULL!	#NULL!
#NULL!	2	#NULL!	1	3	#NULL!	#NULL!	#NULL!	#NULL!	0	0	75	#NULL!	#NULL!	#NULL!	#NULL!	#NULL!
#NULL!	2	#NULL!	1	4	#NULL!	#NULL!	#NULL!	#NULL!	0	30	0	#NULL!	#NULL!	#NULL!	#NULL!	#NULL!
#NULL!	2	#NULL!	1	5	#NULL!	#NULL!	#NULL!	#NULL!	0	0	0	#NULL!	#NULL!	#NULL!	#NULL!	#NULL!
#NULL!	2	#NULL!	1	6	#NULL!	#NULL!	#NULL!	#NULL!	0	0	0	#NULL!	#NULL!	#NULL!	#NULL!	#NULL!
#NULL!	2	#NULL!	1	7	#NULL!	#NULL!	#NULL!	#NULL!	0	0	0	#NULL!	#NULL!	#NULL!	#NULL!	#NULL!
#NULL!	2	#NULL!	2	8	#NULL!	#NULL!	#NULL!	#NULL!	0	0	0	#NULL!	#NULL!	#NULL!	#NULL!	#NULL!
#NULL!	2	#NULL!	2	9	#NULL!	#NULL!	#NULL!	#NULL!	0	0	0	#NULL!	#NULL!	#NULL!	#NULL!	#NULL!
#NULL!	2	#NULL!	2	10	#NULL!	#NULL!	#NULL!	#NULL!	0	30	30	#NULL!	#NULL!	#NULL!	#NULL!	#NULL!
#NULL!	2	#NULL!	2	11	#NULL!	#NULL!	#NULL!	#NULL!	0	0	0	#NULL!	#NULL!	#NULL!	#NULL!	#NULL!
#NULL!	2	#NULL!	2	12	#NULL!	#NULL!	#NULL!	#NULL!	0	25	0	#NULL!	#NULL!	#NULL!	#NULL!	#NULL!
#NULL!	2	#NULL!	2	13	#NULL!	#NULL!	#NULL!	#NULL!	0	0	0	#NULL!	#NULL!	#NULL!	#NULL!	#NULL!
#NULL!	2	#NULL!	2	14	#NULL!	#NULL!	#NULL!	#NULL!	0	20	0	#NULL!	#NULL!	#NULL!	#NULL!	#NULL!
#NULL!	2	180	3	15	#NULL!	#NULL!	#NULL!	#NULL!	0	15	0	#NULL!	#NULL!	390	295	69.0265
#NULL!	2	180	3	16	#NULL!	#NULL!	#NULL!	#NULL!	0	0	10	#NULL!	#NULL!	395	300	75.9615
#NULL!	2	180	3	17	#NULL!	#NULL!	#NULL!	#NULL!	0	0	0	#NULL!	#NULL!	425	325	80.9524
#NULL!	2	180	3	18	#NULL!	#NULL!	#NULL!	#NULL!	0	30	0	#NULL!	#NULL!	405	307.5	75.7009
#NULL!	2	180	3	19	#NULL!	#NULL!	#NULL!	#NULL!	0	0	0	#NULL!	#NULL!	365	435	78.4946
#NULL!	2	180	3	20	#NULL!	#NULL!	#NULL!	#NULL!	0	30	0	#NULL!	#NULL!	475	342.5	83.3333
#NULL!	2	180	3	21	#NULL!	#NULL!	#NULL!	#NULL!	0	30	0	0	2	440	290	80
28	2	#NULL!	1	1	2	2	3	0	0	40	0	0	#NULL!	#NULL!	#NULL!	#NULL!
#NULL!	2	#NULL!	1	2	#NULL!	#NULL!	#NULL!	#NULL!	0	0	0	#NULL!	#NULL!	#NULL!	#NULL!	#NULL!
#NULL!	2	#NULL!	1	3	#NULL!	#NULL!	#NULL!	#NULL!	0	0	60	#NULL!	#NULL!	#NULL!	#NULL!	#NULL!
#NULL!	2	#NULL!	1	4	#NULL!	#NULL!	#NULL!	#NULL!	0	0	30	#NULL!	#NULL!	#NULL!	#NULL!	#NULL!
#NULL!	2	#NULL!	1	5	#NULL!	#NULL!	#NULL!	#NULL!	0	0	30	#NULL!	#NULL!	#NULL!	#NULL!	#NULL!
#NULL!	2	#NULL!	1	6	#NULL!	#NULL!	#NULL!	#NULL!	0	20	60	#NULL!	#NULL!	#NULL!	#NULL!	#NULL!
#NULL!	2	#NULL!	1	7	#NULL!	#NULL!	#NULL!	#NULL!	0	0	30	#NULL!	#NULL!	#NULL!	#NULL!	#NULL!
#NULL!	2	#NULL!	2	8	#NULL!	#NULL!	#NULL!	#NULL!	0	0	0	#NULL!	#NULL!	#NULL!	#NULL!	#NULL!
#NULL!	2	#NULL!	2	9	#NULL!	#NULL!	#NULL!	#NULL!	0	0	30	#NULL!	#NULL!	#NULL!	#NULL!	#NULL!
#NULL!	2	#NULL!	2	10	#NULL!	#NULL!	#NULL!	#NULL!	0	0	30	#NULL!	#NULL!	#NULL!	#NULL!	#NULL!
#NULL!	2	#NULL!	2	11	#NULL!	#NULL!	#NULL!	#NULL!	0	15	0	#NULL!	#NULL!	#NULL!	#NULL!	#NULL!
#NULL!	2	#NULL!	2	12	#NULL!	#NULL!	#NULL!	#NULL!	0	60	30	#NULL!	#NULL!	#NULL!	#NULL!	#NULL!
#NULL!	2	#NULL!	2	13	#NULL!	#NULL!	#NULL!	#NULL!	0	0	0	#NULL!	#NULL!	#NULL!	#NULL!	#NULL!
#NULL!	2	#NULL!	2	14	#NULL!	#NULL!	#NULL!	#NULL!	0	0	0	#NULL!	#NULL!	#NULL!	#NULL!	#NULL!
#NULL!	2	180	3	15	#NULL!	#NULL!	#NULL!	#NULL!	0	0	0	#NULL!	#NULL!	455	167.5	92.8571
#NULL!	2	180	3	16	#NULL!	#NULL!	#NULL!	#NULL!	0	15	30	#NULL!	#NULL!	430	182.5	95.5556
#NULL!	2	180	3	17	#NULL!	#NULL!	#NULL!	#NULL!	0	15	15	#NULL!	#NULL!	360	200	93.5065
#NULL!	2	180	3	18	#NULL!	#NULL!	#NULL!	#NULL!	0	45	0	#NULL!	#NULL!	430	175	92.4731
#NULL!	2	180	3	19	#NULL!	#NULL!	#NULL!	#NULL!	0	30	0	#NULL!	#NULL!	#NULL!	#NULL!	#NULL!
#NULL!	2	180	3	20	#NULL!	#NULL!	#NULL!	#NULL!	0	30	0	#NULL!	#NULL!	485	267.5	75.7812
#NULL!	2	180	3	21	#NULL!	#NULL!	#NULL!	#NULL!	0	0	0	0	1	385	197.5	93.9024
29	1	#NULL!	1	1	2	2	3	0	0	25	0	1	#NULL!	#NULL!	#NULL!	#NULL!
#NULL!	1	#NULL!	1	2	#NULL!	#NULL!	#NULL!	#NULL!	0	100	0	#NULL!	#NULL!	#NULL!	#NULL!	#NULL!
#NULL!	1	#NULL!	1	3	#NULL!	#NULL!	#NULL!	#NULL!	0	20	0	#NULL!	#NULL!	#NULL!	#NULL!	#NULL!
#NULL!	1	#NULL!	1	4	#NULL!	#NULL!	#NULL!	#NULL!	0	100	0	#NULL!	#NULL!	#NULL!	#NULL!	#NULL!
#NULL!	1	#NULL!	1	5	#NULL!	#NULL!	#NULL!	#NULL!	0	50	0	#NULL!	#NULL!	#NULL!	#NULL!	#NULL!
#NULL!	1	#NULL!	1	6	#NULL!	#NULL!	#NULL!	#NULL!	0	0	0	#NULL!	#NULL!	#NULL!	#NULL!	#NULL!
#NULL!	1	#NULL!	1	7	#NULL!	#NULL!	#NULL!	#NULL!	0	0	0	#NULL!	#NULL!	#NULL!	#NULL!	#NULL!
#NULL!	1	#NULL!	2	8	#NULL!	#NULL!	#NULL!	#NULL!	0	70	0	#NULL!	#NULL!	#NULL!	#NULL!	#NULL!
#NULL!	1	#NULL!	2	9	#NULL!	#NULL!	#NULL!	#NULL!	0	90	0	#NULL!	#NULL!	#NULL!	#NULL!	#NULL!
#NULL!	1	#NULL!	2	10	#NULL!	#NULL!	#NULL!	#NULL!	0	40	0	#NULL!	#NULL!	#NULL!	#NULL!	#NULL!
#NULL!	1	#NULL!	2	11	#NULL!	#NULL!	#NULL!	#NULL!	0	20	0	#NULL!	#NULL!	#NULL!	#NULL!	#NULL!
#NULL!	1	#NULL!	2	12	#NULL!	#NULL!	#NULL!	#NULL!	0	0	0	#NULL!	#NULL!	#NULL!	#NULL!	#NULL!
#NULL!	1	#NULL!	2	13	#NULL!	#NULL!	#NULL!	#NULL!	0	45	0	#NULL!	#NULL!	#NULL!	#NULL!	#NULL!
#NULL!	1	#NULL!	2	14	#NULL!	#NULL!	#NULL!	#NULL!	0	0	0	#NULL!	#NULL!	#NULL!	#NULL!	#NULL!
#NULL!	1	180	3	15	#NULL!	#NULL!	#NULL!	#NULL!	0	25	0	#NULL!	#NULL!	425	205	92.3913
#NULL!	1	180	3	16	#NULL!	#NULL!	#NULL!	#NULL!	0	20	0	#NULL!	#NULL!	415	237.5	89.2473
#NULL!	1	180	3	17	#NULL!	#NULL!	#NULL!	#NULL!	0	30	0	#NULL!	#NULL!	435	222.5	89.6907
#NULL!	1	180	3	18	#NULL!	#NULL!	#NULL!	#NULL!	0	30	0	#NULL!	#NULL!	370	172.5	83.1461
#NULL!	1	180	3	19	#NULL!	#NULL!	#NULL!	#NULL!	0	0	0	#NULL!	#NULL!	375	172.5	78.125
#NULL!	1	180	3	20	#NULL!	#NULL!	#NULL!	#NULL!	0	0	0	#NULL!	#NULL!	215	242.5	50.5882
#NULL!	1	180	3	21	#NULL!	#NULL!	#NULL!	#NULL!	0	0	0	1	1	430	255	80.3738
28.72	2	#NULL!	1	1	2	2	3	0	0	0	0	0	#NULL!	#NULL!	#NULL!	#NULL!
#NULL!	2	#NULL!	1	2	#NULL!	#NULL!	#NULL!	#NULL!	0	45	0	#NULL!	#NULL!	#NULL!	#NULL!	#NULL!
#NULL!	2	#NULL!	1	3	#NULL!	#NULL!	#NULL!	#NULL!	0	0	0	#NULL!	#NULL!	#NULL!	#NULL!	#NULL!
#NULL!	2	#NULL!	1	4	#NULL!	#NULL!	#NULL!	#NULL!	0	0	0	#NULL!	#NULL!	#NULL!	#NULL!	#NULL!
#NULL!	2	#NULL!	1	5	#NULL!	#NULL!	#NULL!	#NULL!	0	15	0	#NULL!	#NULL!	#NULL!	#NULL!	#NULL!
#NULL!	2	#NULL!	1	6	#NULL!	#NULL!	#NULL!	#NULL!	0	0	0	#NULL!	#NULL!	#NULL!	#NULL!	#NULL!
#NULL!	2	#NULL!	1	7	#NULL!	#NULL!	#NULL!	#NULL!	0	0	0	#NULL!	#NULL!	#NULL!	#NULL!	#NULL!
#NULL!	2	#NULL!	2	8	#NULL!	#NULL!	#NULL!	#NULL!	0	0	0	#NULL!	#NULL!	#NULL!	#NULL!	#NULL!
#NULL!	2	#NULL!	2	9	#NULL!	#NULL!	#NULL!	#NULL!	0	10	0	#NULL!	#NULL!	#NULL!	#NULL!	#NULL!
#NULL!	2	#NULL!	2	10	#NULL!	#NULL!	#NULL!	#NULL!	0	30	30	#NULL!	#NULL!	#NULL!	#NULL!	#NULL!
#NULL!	2	#NULL!	2	11	#NULL!	#NULL!	#NULL!	#NULL!	0	10	0	#NULL!	#NULL!	#NULL!	#NULL!	#NULL!
#NULL!	2	#NULL!	2	12	#NULL!	#NULL!	#NULL!	#NULL!	0	10	0	#NULL!	#NULL!	#NULL!	#NULL!	#NULL!
#NULL!	2	#NULL!	2	13	#NULL!	#NULL!	#NULL!	#NULL!	0	15	0	#NULL!	#NULL!	#NULL!	#NULL!	#NULL!
#NULL!	2	#NULL!	2	14	#NULL!	#NULL!	#NULL!	#NULL!	0	0	0	#NULL!	#NULL!	#NULL!	#NULL!	#NULL!
#NULL!	2	180	3	15	#NULL!	#NULL!	#NULL!	#NULL!	0	0	0	#NULL!	#NULL!	475	202.5	94.0594
#NULL!	2	180	3	16	#NULL!	#NULL!	#NULL!	#NULL!	0	0	0	#NULL!	#NULL!	430	187.5	93.4783
#NULL!	2	180	3	17	#NULL!	#NULL!	#NULL!	#NULL!	0	0	0	#NULL!	#NULL!	462	181	96.0499
#NULL!	2	180	3	18	#NULL!	#NULL!	#NULL!	#NULL!	0	0	0	#NULL!	#NULL!	422	186	89.7872
#NULL!	2	0	3	19	#NULL!	#NULL!	#NULL!	#NULL!	0	15	0	#NULL!	#NULL!	420	207.5	78.5047
#NULL!	2	180	3	20	#NULL!	#NULL!	#NULL!	#NULL!	0	0	0	#NULL!	#NULL!	410	235	80.3922
#NULL!	2	180	3	21	#NULL!	#NULL!	#NULL!	#NULL!	0	0	0	1	0	437	191	93.9785
28	1	#NULL!	1	1	2	2	3	0	0	0	0	0	#NULL!	#NULL!	#NULL!	#NULL!
#NULL!	1	#NULL!	1	2	#NULL!	#NULL!	#NULL!	#NULL!	0	0	0	#NULL!	#NULL!	#NULL!	#NULL!	#NULL!
#NULL!	1	#NULL!	1	3	#NULL!	#NULL!	#NULL!	#NULL!	0	0	0	#NULL!	#NULL!	#NULL!	#NULL!	#NULL!
#NULL!	1	#NULL!	1	4	#NULL!	#NULL!	#NULL!	#NULL!	0	0	0	#NULL!	#NULL!	#NULL!	#NULL!	#NULL!
#NULL!	1	#NULL!	1	5	#NULL!	#NULL!	#NULL!	#NULL!	0	120	0	#NULL!	#NULL!	#NULL!	#NULL!	#NULL!
#NULL!	1	#NULL!	1	6	#NULL!	#NULL!	#NULL!	#NULL!	0	90	0	#NULL!	#NULL!	#NULL!	#NULL!	#NULL!
#NULL!	1	#NULL!	1	7	#NULL!	#NULL!	#NULL!	#NULL!	0	120	0	#NULL!	#NULL!	#NULL!	#NULL!	#NULL!
#NULL!	1	#NULL!	2	8	#NULL!	#NULL!	#NULL!	#NULL!	0	0	0	#NULL!	#NULL!	#NULL!	#NULL!	#NULL!
#NULL!	1	#NULL!	2	9	#NULL!	#NULL!	#NULL!	#NULL!	0	30	0	#NULL!	#NULL!	#NULL!	#NULL!	#NULL!
#NULL!	1	#NULL!	2	10	#NULL!	#NULL!	#NULL!	#NULL!	0	0	0	#NULL!	#NULL!	#NULL!	#NULL!	#NULL!
#NULL!	1	#NULL!	2	11	#NULL!	#NULL!	#NULL!	#NULL!	0	15	0	#NULL!	#NULL!	#NULL!	#NULL!	#NULL!
#NULL!	1	#NULL!	2	12	#NULL!	#NULL!	#NULL!	#NULL!	0	0	0	#NULL!	#NULL!	#NULL!	#NULL!	#NULL!
#NULL!	1	#NULL!	2	13	#NULL!	#NULL!	#NULL!	#NULL!	0	150	0	#NULL!	#NULL!	#NULL!	#NULL!	#NULL!
#NULL!	1	#NULL!	2	14	#NULL!	#NULL!	#NULL!	#NULL!	0	60	0	#NULL!	#NULL!	#NULL!	#NULL!	#NULL!
#NULL!	1	180	3	15	#NULL!	#NULL!	#NULL!	#NULL!	0	0	0	#NULL!	#NULL!	460	205	93.8776
#NULL!	1	180	3	16	#NULL!	#NULL!	#NULL!	#NULL!	0	0	0	#NULL!	#NULL!	415	152.5	89.2473
#NULL!	1	180	3	17	#NULL!	#NULL!	#NULL!	#NULL!	0	30	0	#NULL!	#NULL!	390	165	89.6552
#NULL!	1	180	3	18	#NULL!	#NULL!	#NULL!	#NULL!	0	0	0	#NULL!	#NULL!	435	157.5	90.625
#NULL!	1	180	3	19	#NULL!	#NULL!	#NULL!	#NULL!	0	45	0	#NULL!	#NULL!	580	220	92.0635
#NULL!	1	180	3	20	#NULL!	#NULL!	#NULL!	#NULL!	0	0	0	#NULL!	#NULL!	505	317.5	93.5185
#NULL!	1	180	3	21	#NULL!	#NULL!	#NULL!	#NULL!	0	60	0	0	1	345	180	76.6667
28	2	#NULL!	1	1	2	1	3	0	0	2	0	0	#NULL!	#NULL!	#NULL!	#NULL!
#NULL!	2	#NULL!	1	2	#NULL!	#NULL!	#NULL!	#NULL!	0	10	0	#NULL!	#NULL!	#NULL!	#NULL!	#NULL!
#NULL!	2	#NULL!	1	3	#NULL!	#NULL!	#NULL!	#NULL!	0	2	0	#NULL!	#NULL!	#NULL!	#NULL!	#NULL!
#NULL!	2	#NULL!	1	4	#NULL!	#NULL!	#NULL!	#NULL!	0	10	60	#NULL!	#NULL!	#NULL!	#NULL!	#NULL!
#NULL!	2	#NULL!	1	5	#NULL!	#NULL!	#NULL!	#NULL!	0	3	0	#NULL!	#NULL!	#NULL!	#NULL!	#NULL!
#NULL!	2	#NULL!	1	6	#NULL!	#NULL!	#NULL!	#NULL!	0	2	0	#NULL!	#NULL!	#NULL!	#NULL!	#NULL!
#NULL!	2	#NULL!	1	7	#NULL!	#NULL!	#NULL!	#NULL!	0	0	0	#NULL!	#NULL!	#NULL!	#NULL!	#NULL!
#NULL!	2	#NULL!	2	8	#NULL!	#NULL!	#NULL!	#NULL!	0	0	0	#NULL!	#NULL!	#NULL!	#NULL!	#NULL!
#NULL!	2	#NULL!	2	9	#NULL!	#NULL!	#NULL!	#NULL!	0	2	0	#NULL!	#NULL!	#NULL!	#NULL!	#NULL!
#NULL!	2	#NULL!	2	10	#NULL!	#NULL!	#NULL!	#NULL!	0	3	0	#NULL!	#NULL!	#NULL!	#NULL!	#NULL!
#NULL!	2	#NULL!	2	11	#NULL!	#NULL!	#NULL!	#NULL!	0	2	0	#NULL!	#NULL!	#NULL!	#NULL!	#NULL!
#NULL!	2	#NULL!	2	12	#NULL!	#NULL!	#NULL!	#NULL!	0	0	0	#NULL!	#NULL!	#NULL!	#NULL!	#NULL!
#NULL!	2	#NULL!	2	13	#NULL!	#NULL!	#NULL!	#NULL!	0	5	0	#NULL!	#NULL!	#NULL!	#NULL!	#NULL!
#NULL!	2	#NULL!	2	14	#NULL!	#NULL!	#NULL!	#NULL!	0	5	0	#NULL!	#NULL!	#NULL!	#NULL!	#NULL!
#NULL!	2	180	3	15	#NULL!	#NULL!	#NULL!	#NULL!	0	0	0	#NULL!	#NULL!	385	210	93.9024
#NULL!	2	180	3	16	#NULL!	#NULL!	#NULL!	#NULL!	0	10	0	#NULL!	#NULL!	525	230	88.2353
#NULL!	2	180	3	17	#NULL!	#NULL!	#NULL!	#NULL!	0	3	0	#NULL!	#NULL!	499	257.5	89.9099
#NULL!	2	180	3	18	#NULL!	#NULL!	#NULL!	#NULL!	0	2	0	#NULL!	#NULL!	330	315	64.7059
#NULL!	2	180	3	19	#NULL!	#NULL!	#NULL!	#NULL!	0	5	0	#NULL!	#NULL!	515	227.5	94.4954
#NULL!	2	180	3	20	#NULL!	#NULL!	#NULL!	#NULL!	0	3	0	#NULL!	#NULL!	495	182.5	97.0588
#NULL!	2	180	3	21	#NULL!	#NULL!	#NULL!	#NULL!	0	5	0	1	0	410	240	79.6117
28.72	1	#NULL!	1	1	2	1	3	0	0	10	0	1	#NULL!	#NULL!	#NULL!	#NULL!
#NULL!	1	#NULL!	1	2	#NULL!	#NULL!	#NULL!	#NULL!	0	0	30	#NULL!	#NULL!	#NULL!	#NULL!	#NULL!
#NULL!	1	#NULL!	1	3	#NULL!	#NULL!	#NULL!	#NULL!	0	0	20	#NULL!	#NULL!	#NULL!	#NULL!	#NULL!
#NULL!	1	#NULL!	1	4	#NULL!	#NULL!	#NULL!	#NULL!	0	0	0	#NULL!	#NULL!	#NULL!	#NULL!	#NULL!
#NULL!	1	#NULL!	1	5	#NULL!	#NULL!	#NULL!	#NULL!	0	5	0	#NULL!	#NULL!	#NULL!	#NULL!	#NULL!
#NULL!	1	#NULL!	1	6	#NULL!	#NULL!	#NULL!	#NULL!	0	0	0	#NULL!	#NULL!	#NULL!	#NULL!	#NULL!
#NULL!	1	#NULL!	1	7	#NULL!	#NULL!	#NULL!	#NULL!	0	45	0	#NULL!	#NULL!	#NULL!	#NULL!	#NULL!
#NULL!	1	#NULL!	2	8	#NULL!	#NULL!	#NULL!	#NULL!	0	0	0	#NULL!	#NULL!	#NULL!	#NULL!	#NULL!
#NULL!	1	#NULL!	2	9	#NULL!	#NULL!	#NULL!	#NULL!	0	20	0	#NULL!	#NULL!	#NULL!	#NULL!	#NULL!
#NULL!	1	#NULL!	2	10	#NULL!	#NULL!	#NULL!	#NULL!	0	20	0	#NULL!	#NULL!	#NULL!	#NULL!	#NULL!
#NULL!	1	#NULL!	2	11	#NULL!	#NULL!	#NULL!	#NULL!	0	40	40	#NULL!	#NULL!	#NULL!	#NULL!	#NULL!
#NULL!	1	#NULL!	2	12	#NULL!	#NULL!	#NULL!	#NULL!	0	10	0	#NULL!	#NULL!	#NULL!	#NULL!	#NULL!
#NULL!	1	#NULL!	2	13	#NULL!	#NULL!	#NULL!	#NULL!	0	90	0	#NULL!	#NULL!	#NULL!	#NULL!	#NULL!
#NULL!	1	#NULL!	2	14	#NULL!	#NULL!	#NULL!	#NULL!	0	220	0	#NULL!	#NULL!	#NULL!	#NULL!	#NULL!
#NULL!	1	180	3	15	#NULL!	#NULL!	#NULL!	#NULL!	0	150	0	#NULL!	#NULL!	410	270	76.6355
#NULL!	1	180	3	16	#NULL!	#NULL!	#NULL!	#NULL!	0	15	0	#NULL!	#NULL!	650	205	83.3333
#NULL!	1	180	3	17	#NULL!	#NULL!	#NULL!	#NULL!	0	15	0	#NULL!	#NULL!	195	222.5	34.5133
#NULL!	1	180	3	18	#NULL!	#NULL!	#NULL!	#NULL!	0	15	0	#NULL!	#NULL!	395	192.5	84.0426
#NULL!	1	180	3	19	#NULL!	#NULL!	#NULL!	#NULL!	0	15	120	#NULL!	#NULL!	380	305	83.5165
#NULL!	1	180	3	20	#NULL!	#NULL!	#NULL!	#NULL!	0	0	0	#NULL!	#NULL!	410	292.5	86.3158
#NULL!	1	180	3	21	#NULL!	#NULL!	#NULL!	#NULL!	0	10	180	1	1	465	297.5	80.1724
29.57	2	#NULL!	1	1	1	2	3	0	0	30	0	0	#NULL!	#NULL!	#NULL!	#NULL!
#NULL!	2	#NULL!	1	2	#NULL!	#NULL!	#NULL!	#NULL!	0	20	0	#NULL!	#NULL!	#NULL!	#NULL!	#NULL!
#NULL!	2	#NULL!	1	3	#NULL!	#NULL!	#NULL!	#NULL!	0	30	0	#NULL!	#NULL!	#NULL!	#NULL!	#NULL!
#NULL!	2	#NULL!	1	4	#NULL!	#NULL!	#NULL!	#NULL!	0	30	0	#NULL!	#NULL!	#NULL!	#NULL!	#NULL!
#NULL!	2	#NULL!	1	5	#NULL!	#NULL!	#NULL!	#NULL!	0	30	0	#NULL!	#NULL!	#NULL!	#NULL!	#NULL!
#NULL!	2	#NULL!	1	6	#NULL!	#NULL!	#NULL!	#NULL!	0	15	0	#NULL!	#NULL!	#NULL!	#NULL!	#NULL!
#NULL!	2	#NULL!	1	7	#NULL!	#NULL!	#NULL!	#NULL!	0	0	0	#NULL!	#NULL!	#NULL!	#NULL!	#NULL!
#NULL!	2	#NULL!	2	8	#NULL!	#NULL!	#NULL!	#NULL!	0	30	0	#NULL!	#NULL!	#NULL!	#NULL!	#NULL!
#NULL!	2	#NULL!	2	9	#NULL!	#NULL!	#NULL!	#NULL!	0	30	0	#NULL!	#NULL!	#NULL!	#NULL!	#NULL!
#NULL!	2	#NULL!	2	10	#NULL!	#NULL!	#NULL!	#NULL!	0	40	0	#NULL!	#NULL!	#NULL!	#NULL!	#NULL!
#NULL!	2	#NULL!	2	11	#NULL!	#NULL!	#NULL!	#NULL!	0	45	0	#NULL!	#NULL!	#NULL!	#NULL!	#NULL!
#NULL!	2	#NULL!	2	12	#NULL!	#NULL!	#NULL!	#NULL!	0	45	0	#NULL!	#NULL!	#NULL!	#NULL!	#NULL!
#NULL!	2	#NULL!	2	13	#NULL!	#NULL!	#NULL!	#NULL!	0	30	0	#NULL!	#NULL!	#NULL!	#NULL!	#NULL!
#NULL!	2	#NULL!	2	14	#NULL!	#NULL!	#NULL!	#NULL!	0	90	0	#NULL!	#NULL!	#NULL!	#NULL!	#NULL!
#NULL!	2	180	3	15	#NULL!	#NULL!	#NULL!	#NULL!	0	90	0	#NULL!	#NULL!	430	175	79.6296
#NULL!	2	180	3	16	#NULL!	#NULL!	#NULL!	#NULL!	0	50	0	#NULL!	#NULL!	530	182.5	92.9825
#NULL!	2	180	3	17	#NULL!	#NULL!	#NULL!	#NULL!	0	45	0	#NULL!	#NULL!	495	262.5	94.2857
#NULL!	2	180	3	18	#NULL!	#NULL!	#NULL!	#NULL!	0	30	0	#NULL!	#NULL!	490	265	96.0784
#NULL!	2	180	3	19	#NULL!	#NULL!	#NULL!	#NULL!	0	30	0	#NULL!	#NULL!	445	257.5	89.899
#NULL!	2	180	3	20	#NULL!	#NULL!	#NULL!	#NULL!	0	30	0	#NULL!	#NULL!	490	295	93.3333
#NULL!	2	180	3	21	#NULL!	#NULL!	#NULL!	#NULL!	0	30	0	0	1	465	217.5	91.1765
28.86	2	#NULL!	1	1	2	2	3	0	0	0	0	0	#NULL!	#NULL!	#NULL!	#NULL!
#NULL!	2	#NULL!	1	2	#NULL!	#NULL!	#NULL!	#NULL!	0	0	0	#NULL!	#NULL!	#NULL!	#NULL!	#NULL!
#NULL!	2	#NULL!	1	3	#NULL!	#NULL!	#NULL!	#NULL!	0	0	0	#NULL!	#NULL!	#NULL!	#NULL!	#NULL!
#NULL!	2	#NULL!	1	4	#NULL!	#NULL!	#NULL!	#NULL!	0	0	0	#NULL!	#NULL!	#NULL!	#NULL!	#NULL!
#NULL!	2	#NULL!	1	5	#NULL!	#NULL!	#NULL!	#NULL!	0	0	0	#NULL!	#NULL!	#NULL!	#NULL!	#NULL!
#NULL!	2	#NULL!	1	6	#NULL!	#NULL!	#NULL!	#NULL!	0	90	0	#NULL!	#NULL!	#NULL!	#NULL!	#NULL!
#NULL!	2	#NULL!	1	7	#NULL!	#NULL!	#NULL!	#NULL!	0	0	0	#NULL!	#NULL!	#NULL!	#NULL!	#NULL!
#NULL!	2	#NULL!	2	8	#NULL!	#NULL!	#NULL!	#NULL!	0	0	0	#NULL!	#NULL!	#NULL!	#NULL!	#NULL!
#NULL!	2	#NULL!	2	9	#NULL!	#NULL!	#NULL!	#NULL!	0	0	0	#NULL!	#NULL!	#NULL!	#NULL!	#NULL!
#NULL!	2	#NULL!	2	10	#NULL!	#NULL!	#NULL!	#NULL!	0	0	0	#NULL!	#NULL!	#NULL!	#NULL!	#NULL!
#NULL!	2	#NULL!	2	11	#NULL!	#NULL!	#NULL!	#NULL!	0	0	0	#NULL!	#NULL!	#NULL!	#NULL!	#NULL!
#NULL!	2	#NULL!	2	12	#NULL!	#NULL!	#NULL!	#NULL!	0	0	0	#NULL!	#NULL!	#NULL!	#NULL!	#NULL!
#NULL!	2	#NULL!	2	13	#NULL!	#NULL!	#NULL!	#NULL!	0	0	0	#NULL!	#NULL!	#NULL!	#NULL!	#NULL!
#NULL!	2	#NULL!	2	14	#NULL!	#NULL!	#NULL!	#NULL!	0	0	0	#NULL!	#NULL!	#NULL!	#NULL!	#NULL!
#NULL!	2	180	3	15	#NULL!	#NULL!	#NULL!	#NULL!	0	0	0	#NULL!	#NULL!	555	142.5	92.5
#NULL!	2	180	3	16	#NULL!	#NULL!	#NULL!	#NULL!	0	0	0	#NULL!	#NULL!	500	170	86.9565
#NULL!	2	180	3	17	#NULL!	#NULL!	#NULL!	#NULL!	0	0	0	#NULL!	#NULL!	510	150	89.4737
#NULL!	2	180	3	18	#NULL!	#NULL!	#NULL!	#NULL!	0	0	0	#NULL!	#NULL!	540	172.5	91.5254
#NULL!	2	180	3	19	#NULL!	#NULL!	#NULL!	#NULL!	0	0	0	#NULL!	#NULL!	495	217.5	82.5
#NULL!	2	180	3	20	#NULL!	#NULL!	#NULL!	#NULL!	0	0	0	#NULL!	#NULL!	505	222.5	72.6619
#NULL!	2	180	3	21	#NULL!	#NULL!	#NULL!	#NULL!	0	60	0	1	0	405	202.5	94.186
29.72	2	#NULL!	1	1	2	1	3	0	0	0	0	0	#NULL!	#NULL!	#NULL!	#NULL!
#NULL!	2	#NULL!	1	2	#NULL!	#NULL!	#NULL!	#NULL!	0	0	0	#NULL!	#NULL!	#NULL!	#NULL!	#NULL!
#NULL!	2	#NULL!	1	3	#NULL!	#NULL!	#NULL!	#NULL!	0	10	0	#NULL!	#NULL!	#NULL!	#NULL!	#NULL!
#NULL!	2	#NULL!	1	4	#NULL!	#NULL!	#NULL!	#NULL!	0	0	0	#NULL!	#NULL!	#NULL!	#NULL!	#NULL!
#NULL!	2	#NULL!	1	5	#NULL!	#NULL!	#NULL!	#NULL!	0	45	0	#NULL!	#NULL!	#NULL!	#NULL!	#NULL!
#NULL!	2	#NULL!	1	6	#NULL!	#NULL!	#NULL!	#NULL!	0	60	0	#NULL!	#NULL!	#NULL!	#NULL!	#NULL!
#NULL!	2	#NULL!	1	7	#NULL!	#NULL!	#NULL!	#NULL!	0	0	0	#NULL!	#NULL!	#NULL!	#NULL!	#NULL!
#NULL!	2	#NULL!	2	8	#NULL!	#NULL!	#NULL!	#NULL!	0	30	0	#NULL!	#NULL!	#NULL!	#NULL!	#NULL!
#NULL!	2	#NULL!	2	9	#NULL!	#NULL!	#NULL!	#NULL!	0	0	0	#NULL!	#NULL!	#NULL!	#NULL!	#NULL!
#NULL!	2	#NULL!	2	10	#NULL!	#NULL!	#NULL!	#NULL!	0	0	0	#NULL!	#NULL!	#NULL!	#NULL!	#NULL!
#NULL!	2	#NULL!	2	11	#NULL!	#NULL!	#NULL!	#NULL!	0	0	0	#NULL!	#NULL!	#NULL!	#NULL!	#NULL!
#NULL!	2	#NULL!	2	12	#NULL!	#NULL!	#NULL!	#NULL!	0	0	0	#NULL!	#NULL!	#NULL!	#NULL!	#NULL!
#NULL!	2	#NULL!	2	13	#NULL!	#NULL!	#NULL!	#NULL!	0	30	0	#NULL!	#NULL!	#NULL!	#NULL!	#NULL!
#NULL!	2	#NULL!	2	14	#NULL!	#NULL!	#NULL!	#NULL!	0	15	0	#NULL!	#NULL!	#NULL!	#NULL!	#NULL!
#NULL!	2	0	3	15	#NULL!	#NULL!	#NULL!	#NULL!	0	60	0	#NULL!	#NULL!	435	232.5	74.359
#NULL!	2	180	3	16	#NULL!	#NULL!	#NULL!	#NULL!	0	0	0	#NULL!	#NULL!	435	232.5	87
#NULL!	2	180	3	17	#NULL!	#NULL!	#NULL!	#NULL!	0	0	0	#NULL!	#NULL!	470	195	78.3333
#NULL!	2	180	3	18	#NULL!	#NULL!	#NULL!	#NULL!	0	0	0	#NULL!	#NULL!	465	287.5	82.3009
#NULL!	2	180	3	19	#NULL!	#NULL!	#NULL!	#NULL!	0	0	0	#NULL!	#NULL!	480	290	80.6723
#NULL!	2	180	3	20	#NULL!	#NULL!	#NULL!	#NULL!	0	0	0	#NULL!	#NULL!	440	180	73.3333
#NULL!	2	180	3	21	#NULL!	#NULL!	#NULL!	#NULL!	0	0	0	1	0	475	237.5	80.5085
28.14	2	#NULL!	1	1	2	2	3	0	0	0	0	0	#NULL!	#NULL!	#NULL!	#NULL!
#NULL!	2	#NULL!	1	2	#NULL!	#NULL!	#NULL!	#NULL!	0	2	0	#NULL!	#NULL!	#NULL!	#NULL!	#NULL!
#NULL!	2	#NULL!	1	3	#NULL!	#NULL!	#NULL!	#NULL!	0	0	0	#NULL!	#NULL!	#NULL!	#NULL!	#NULL!
#NULL!	2	#NULL!	1	4	#NULL!	#NULL!	#NULL!	#NULL!	0	0	0	#NULL!	#NULL!	#NULL!	#NULL!	#NULL!
#NULL!	2	#NULL!	1	5	#NULL!	#NULL!	#NULL!	#NULL!	0	0	0	#NULL!	#NULL!	#NULL!	#NULL!	#NULL!
#NULL!	2	#NULL!	1	6	#NULL!	#NULL!	#NULL!	#NULL!	0	0	0	#NULL!	#NULL!	#NULL!	#NULL!	#NULL!
#NULL!	2	#NULL!	1	7	#NULL!	#NULL!	#NULL!	#NULL!	0	0	0	#NULL!	#NULL!	#NULL!	#NULL!	#NULL!
#NULL!	2	#NULL!	2	8	#NULL!	#NULL!	#NULL!	#NULL!	0	0	0	#NULL!	#NULL!	#NULL!	#NULL!	#NULL!
#NULL!	2	#NULL!	2	9	#NULL!	#NULL!	#NULL!	#NULL!	0	0	0	#NULL!	#NULL!	#NULL!	#NULL!	#NULL!
#NULL!	2	#NULL!	2	10	#NULL!	#NULL!	#NULL!	#NULL!	0	0	0	#NULL!	#NULL!	#NULL!	#NULL!	#NULL!
#NULL!	2	#NULL!	2	11	#NULL!	#NULL!	#NULL!	#NULL!	0	0	0	#NULL!	#NULL!	#NULL!	#NULL!	#NULL!
#NULL!	2	#NULL!	2	12	#NULL!	#NULL!	#NULL!	#NULL!	0	0	0	#NULL!	#NULL!	#NULL!	#NULL!	#NULL!
#NULL!	2	#NULL!	2	13	#NULL!	#NULL!	#NULL!	#NULL!	0	0	0	#NULL!	#NULL!	#NULL!	#NULL!	#NULL!
#NULL!	2	#NULL!	2	14	#NULL!	#NULL!	#NULL!	#NULL!	0	0	0	#NULL!	#NULL!	#NULL!	#NULL!	#NULL!
#NULL!	2	180	3	15	#NULL!	#NULL!	#NULL!	#NULL!	0	0	0	#NULL!	#NULL!	535	267.5	86.2903
#NULL!	2	180	3	16	#NULL!	#NULL!	#NULL!	#NULL!	0	0	0	#NULL!	#NULL!	550	295	70.5128
#NULL!	2	180	3	17	#NULL!	#NULL!	#NULL!	#NULL!	0	0	0	#NULL!	#NULL!	480	290	90.566
#NULL!	2	180	3	18	#NULL!	#NULL!	#NULL!	#NULL!	0	0	0	#NULL!	#NULL!	590	295	89.3939
#NULL!	2	180	3	19	#NULL!	#NULL!	#NULL!	#NULL!	0	0	0	#NULL!	#NULL!	410	305	75.9259
#NULL!	2	180	3	20	#NULL!	#NULL!	#NULL!	#NULL!	0	0	0	#NULL!	#NULL!	395	417.5	82.2917
#NULL!	2	180	3	21	#NULL!	#NULL!	#NULL!	#NULL!	0	0	0	0	1	532	414	90.9402
27.86	1	#NULL!	1	1	1	2	3	0	0	20	0	1	#NULL!	#NULL!	#NULL!	#NULL!
#NULL!	1	#NULL!	1	2	#NULL!	#NULL!	#NULL!	#NULL!	0	45	0	#NULL!	#NULL!	#NULL!	#NULL!	#NULL!
#NULL!	1	#NULL!	1	3	#NULL!	#NULL!	#NULL!	#NULL!	0	0	0	#NULL!	#NULL!	#NULL!	#NULL!	#NULL!
#NULL!	1	#NULL!	1	4	#NULL!	#NULL!	#NULL!	#NULL!	0	30	0	#NULL!	#NULL!	#NULL!	#NULL!	#NULL!
#NULL!	1	#NULL!	1	5	#NULL!	#NULL!	#NULL!	#NULL!	0	0	0	#NULL!	#NULL!	#NULL!	#NULL!	#NULL!
#NULL!	1	#NULL!	1	6	#NULL!	#NULL!	#NULL!	#NULL!	0	20	0	#NULL!	#NULL!	#NULL!	#NULL!	#NULL!
#NULL!	1	#NULL!	1	7	#NULL!	#NULL!	#NULL!	#NULL!	0	0	0	#NULL!	#NULL!	#NULL!	#NULL!	#NULL!
#NULL!	1	#NULL!	2	8	#NULL!	#NULL!	#NULL!	#NULL!	0	0	0	#NULL!	#NULL!	#NULL!	#NULL!	#NULL!
#NULL!	1	#NULL!	2	9	#NULL!	#NULL!	#NULL!	#NULL!	0	20	0	#NULL!	#NULL!	#NULL!	#NULL!	#NULL!
#NULL!	1	#NULL!	2	10	#NULL!	#NULL!	#NULL!	#NULL!	0	0	0	#NULL!	#NULL!	#NULL!	#NULL!	#NULL!
#NULL!	1	#NULL!	2	11	#NULL!	#NULL!	#NULL!	#NULL!	0	0	0	#NULL!	#NULL!	#NULL!	#NULL!	#NULL!
#NULL!	1	#NULL!	2	12	#NULL!	#NULL!	#NULL!	#NULL!	0	60	0	#NULL!	#NULL!	#NULL!	#NULL!	#NULL!
#NULL!	1	#NULL!	2	13	#NULL!	#NULL!	#NULL!	#NULL!	0	0	0	#NULL!	#NULL!	#NULL!	#NULL!	#NULL!
#NULL!	1	#NULL!	2	14	#NULL!	#NULL!	#NULL!	#NULL!	0	30	0	#NULL!	#NULL!	#NULL!	#NULL!	#NULL!
#NULL!	1	180	3	15	#NULL!	#NULL!	#NULL!	#NULL!	0	0	0	#NULL!	#NULL!	430	125	78.8991
#NULL!	1	180	3	16	#NULL!	#NULL!	#NULL!	#NULL!	0	30	0	#NULL!	#NULL!	380	185	67.8571
#NULL!	1	180	3	17	#NULL!	#NULL!	#NULL!	#NULL!	0	0	0	#NULL!	#NULL!	270	180	54
#NULL!	1	180	3	18	#NULL!	#NULL!	#NULL!	#NULL!	0	20	0	#NULL!	#NULL!	490	155	83.7607
#NULL!	1	180	3	19	#NULL!	#NULL!	#NULL!	#NULL!	0	0	0	#NULL!	#NULL!	475	152.5	89.6226
#NULL!	1	180	3	20	#NULL!	#NULL!	#NULL!	#NULL!	0	30	0	#NULL!	#NULL!	350	42.5	79.5455
#NULL!	1	180	3	21	#NULL!	#NULL!	#NULL!	#NULL!	0	0	0	1	1	540	157.5	81.8182
32.43	2	#NULL!	1	1	2	2	3	0	0	0	0	0	#NULL!	#NULL!	#NULL!	#NULL!
#NULL!	2	#NULL!	1	2	#NULL!	#NULL!	#NULL!	#NULL!	0	0	0	#NULL!	#NULL!	#NULL!	#NULL!	#NULL!
#NULL!	2	#NULL!	1	3	#NULL!	#NULL!	#NULL!	#NULL!	0	0	0	#NULL!	#NULL!	#NULL!	#NULL!	#NULL!
#NULL!	2	#NULL!	1	4	#NULL!	#NULL!	#NULL!	#NULL!	0	0	0	#NULL!	#NULL!	#NULL!	#NULL!	#NULL!
#NULL!	2	#NULL!	1	5	#NULL!	#NULL!	#NULL!	#NULL!	0	0	0	#NULL!	#NULL!	#NULL!	#NULL!	#NULL!
#NULL!	2	#NULL!	1	6	#NULL!	#NULL!	#NULL!	#NULL!	0	0	0	#NULL!	#NULL!	#NULL!	#NULL!	#NULL!
#NULL!	2	#NULL!	1	7	#NULL!	#NULL!	#NULL!	#NULL!	0	0	0	#NULL!	#NULL!	#NULL!	#NULL!	#NULL!
#NULL!	2	#NULL!	2	8	#NULL!	#NULL!	#NULL!	#NULL!	0	0	0	#NULL!	#NULL!	#NULL!	#NULL!	#NULL!
#NULL!	2	#NULL!	2	9	#NULL!	#NULL!	#NULL!	#NULL!	0	0	0	#NULL!	#NULL!	#NULL!	#NULL!	#NULL!
#NULL!	2	#NULL!	2	10	#NULL!	#NULL!	#NULL!	#NULL!	0	0	0	#NULL!	#NULL!	#NULL!	#NULL!	#NULL!
#NULL!	2	#NULL!	2	11	#NULL!	#NULL!	#NULL!	#NULL!	0	0	0	#NULL!	#NULL!	#NULL!	#NULL!	#NULL!
#NULL!	2	#NULL!	2	12	#NULL!	#NULL!	#NULL!	#NULL!	0	0	0	#NULL!	#NULL!	#NULL!	#NULL!	#NULL!
#NULL!	2	#NULL!	2	13	#NULL!	#NULL!	#NULL!	#NULL!	0	0	0	#NULL!	#NULL!	#NULL!	#NULL!	#NULL!
#NULL!	2	#NULL!	2	14	#NULL!	#NULL!	#NULL!	#NULL!	0	0	0	#NULL!	#NULL!	#NULL!	#NULL!	#NULL!
#NULL!	2	180	3	15	#NULL!	#NULL!	#NULL!	#NULL!	0	0	0	#NULL!	#NULL!	370	232.5	85.8469
#NULL!	2	180	3	16	#NULL!	#NULL!	#NULL!	#NULL!	0	0	0	#NULL!	#NULL!	459	266	90.3543
#NULL!	2	180	3	17	#NULL!	#NULL!	#NULL!	#NULL!	0	0	0	#NULL!	#NULL!	427	265	96.1712
#NULL!	2	180	3	18	#NULL!	#NULL!	#NULL!	#NULL!	0	0	0	#NULL!	#NULL!	494	330.5	96.8627
#NULL!	2	42	3	19	#NULL!	#NULL!	#NULL!	#NULL!	0	0	0	#NULL!	#NULL!	515	350	92.4596
#NULL!	2	180	3	20	#NULL!	#NULL!	#NULL!	#NULL!	0	0	0	#NULL!	#NULL!	488	332.5	93.666
#NULL!	2	180	3	21	#NULL!	#NULL!	#NULL!	#NULL!	0	0	0	0	1	444	300	91.1704
29.29	1	#NULL!	1	1	1	1	3	0	0	20	0	1	#NULL!	#NULL!	#NULL!	#NULL!
#NULL!	1	#NULL!	1	2	#NULL!	#NULL!	#NULL!	#NULL!	0	0	0	#NULL!	#NULL!	#NULL!	#NULL!	#NULL!
#NULL!	1	#NULL!	1	3	#NULL!	#NULL!	#NULL!	#NULL!	0	15	0	#NULL!	#NULL!	#NULL!	#NULL!	#NULL!
#NULL!	1	#NULL!	1	4	#NULL!	#NULL!	#NULL!	#NULL!	0	15	0	#NULL!	#NULL!	#NULL!	#NULL!	#NULL!
#NULL!	1	#NULL!	1	5	#NULL!	#NULL!	#NULL!	#NULL!	0	15	0	#NULL!	#NULL!	#NULL!	#NULL!	#NULL!
#NULL!	1	#NULL!	1	6	#NULL!	#NULL!	#NULL!	#NULL!	0	60	0	#NULL!	#NULL!	#NULL!	#NULL!	#NULL!
#NULL!	1	#NULL!	1	7	#NULL!	#NULL!	#NULL!	#NULL!	0	30	0	#NULL!	#NULL!	#NULL!	#NULL!	#NULL!
#NULL!	1	#NULL!	2	8	#NULL!	#NULL!	#NULL!	#NULL!	0	60	60	#NULL!	#NULL!	#NULL!	#NULL!	#NULL!
#NULL!	1	#NULL!	2	9	#NULL!	#NULL!	#NULL!	#NULL!	0	30	0	#NULL!	#NULL!	#NULL!	#NULL!	#NULL!
#NULL!	1	#NULL!	2	10	#NULL!	#NULL!	#NULL!	#NULL!	0	30	0	#NULL!	#NULL!	#NULL!	#NULL!	#NULL!
#NULL!	1	#NULL!	2	11	#NULL!	#NULL!	#NULL!	#NULL!	0	20	0	#NULL!	#NULL!	#NULL!	#NULL!	#NULL!
#NULL!	1	#NULL!	2	12	#NULL!	#NULL!	#NULL!	#NULL!	0	60	0	#NULL!	#NULL!	#NULL!	#NULL!	#NULL!
#NULL!	1	#NULL!	2	13	#NULL!	#NULL!	#NULL!	#NULL!	0	60	0	#NULL!	#NULL!	#NULL!	#NULL!	#NULL!
#NULL!	1	#NULL!	2	14	#NULL!	#NULL!	#NULL!	#NULL!	0	15	0	#NULL!	#NULL!	#NULL!	#NULL!	#NULL!
#NULL!	1	180	3	15	#NULL!	#NULL!	#NULL!	#NULL!	0	30	0	#NULL!	#NULL!	520	367.5	88.8889
#NULL!	1	180	3	16	#NULL!	#NULL!	#NULL!	#NULL!	0	30	0	#NULL!	#NULL!	330	255	86.8421
#NULL!	1	180	3	17	#NULL!	#NULL!	#NULL!	#NULL!	0	60	0	#NULL!	#NULL!	415	422.5	79.8077
#NULL!	1	180	3	18	#NULL!	#NULL!	#NULL!	#NULL!	0	15	0	#NULL!	#NULL!	435	352.5	90.625
#NULL!	1	180	3	19	#NULL!	#NULL!	#NULL!	#NULL!	0	30	0	#NULL!	#NULL!	405	412.5	88.0435
#NULL!	1	180	3	20	#NULL!	#NULL!	#NULL!	#NULL!	0	30	0	#NULL!	#NULL!	463	328.5	95.4639
#NULL!	1	60	3	21	#NULL!	#NULL!	#NULL!	#NULL!	0	15	0	0	2	250	257.5	87.7193
31.57	1	#NULL!	1	1	2	2	3	0	0	10	0	0	#NULL!	#NULL!	#NULL!	#NULL!
#NULL!	1	#NULL!	1	2	#NULL!	#NULL!	#NULL!	#NULL!	0	0	0	#NULL!	#NULL!	#NULL!	#NULL!	#NULL!
#NULL!	1	#NULL!	1	3	#NULL!	#NULL!	#NULL!	#NULL!	0	45	0	#NULL!	#NULL!	#NULL!	#NULL!	#NULL!
#NULL!	1	#NULL!	1	4	#NULL!	#NULL!	#NULL!	#NULL!	0	30	30	#NULL!	#NULL!	#NULL!	#NULL!	#NULL!
#NULL!	1	#NULL!	1	5	#NULL!	#NULL!	#NULL!	#NULL!	0	0	0	#NULL!	#NULL!	#NULL!	#NULL!	#NULL!
#NULL!	1	#NULL!	1	6	#NULL!	#NULL!	#NULL!	#NULL!	0	0	0	#NULL!	#NULL!	#NULL!	#NULL!	#NULL!
#NULL!	1	#NULL!	1	7	#NULL!	#NULL!	#NULL!	#NULL!	0	0	0	#NULL!	#NULL!	#NULL!	#NULL!	#NULL!
#NULL!	1	#NULL!	2	8	#NULL!	#NULL!	#NULL!	#NULL!	0	0	0	#NULL!	#NULL!	#NULL!	#NULL!	#NULL!
#NULL!	1	#NULL!	2	9	#NULL!	#NULL!	#NULL!	#NULL!	0	0	0	#NULL!	#NULL!	#NULL!	#NULL!	#NULL!
#NULL!	1	#NULL!	2	10	#NULL!	#NULL!	#NULL!	#NULL!	0	0	0	#NULL!	#NULL!	#NULL!	#NULL!	#NULL!
#NULL!	1	#NULL!	2	11	#NULL!	#NULL!	#NULL!	#NULL!	0	0	0	#NULL!	#NULL!	#NULL!	#NULL!	#NULL!
#NULL!	1	#NULL!	2	12	#NULL!	#NULL!	#NULL!	#NULL!	0	0	15	#NULL!	#NULL!	#NULL!	#NULL!	#NULL!
#NULL!	1	#NULL!	2	13	#NULL!	#NULL!	#NULL!	#NULL!	0	0	0	#NULL!	#NULL!	#NULL!	#NULL!	#NULL!
#NULL!	1	#NULL!	2	14	#NULL!	#NULL!	#NULL!	#NULL!	0	0	0	#NULL!	#NULL!	#NULL!	#NULL!	#NULL!
#NULL!	1	180	3	15	#NULL!	#NULL!	#NULL!	#NULL!	0	5	0	#NULL!	#NULL!	574	359.5	96.633
#NULL!	1	180	3	16	#NULL!	#NULL!	#NULL!	#NULL!	0	0	0	#NULL!	#NULL!	540	335	97.2973
#NULL!	1	180	3	17	#NULL!	#NULL!	#NULL!	#NULL!	0	0	0	#NULL!	#NULL!	458	289	99.5652
#NULL!	1	180	3	18	#NULL!	#NULL!	#NULL!	#NULL!	0	0	0	#NULL!	#NULL!	428	295	98.3908
#NULL!	1	180	3	19	#NULL!	#NULL!	#NULL!	#NULL!	0	5	5	#NULL!	#NULL!	522	338	97.9362
#NULL!	1	180	3	20	#NULL!	#NULL!	#NULL!	#NULL!	0	0	0	#NULL!	#NULL!	340	369.5	66.5362
#NULL!	1	180	3	21	#NULL!	#NULL!	#NULL!	#NULL!	0	0	0	0	1	378	200	73.5409
29	2	#NULL!	1	1	2	2	3	0	0	30	0	1	#NULL!	#NULL!	#NULL!	#NULL!
#NULL!	2	#NULL!	1	2	#NULL!	#NULL!	#NULL!	#NULL!	0	0	0	#NULL!	#NULL!	#NULL!	#NULL!	#NULL!
#NULL!	2	#NULL!	1	3	#NULL!	#NULL!	#NULL!	#NULL!	0	0	0	#NULL!	#NULL!	#NULL!	#NULL!	#NULL!
#NULL!	2	#NULL!	1	4	#NULL!	#NULL!	#NULL!	#NULL!	0	35	25	#NULL!	#NULL!	#NULL!	#NULL!	#NULL!
#NULL!	2	#NULL!	1	5	#NULL!	#NULL!	#NULL!	#NULL!	0	0	0	#NULL!	#NULL!	#NULL!	#NULL!	#NULL!
#NULL!	2	#NULL!	1	6	#NULL!	#NULL!	#NULL!	#NULL!	0	30	0	#NULL!	#NULL!	#NULL!	#NULL!	#NULL!
#NULL!	2	#NULL!	1	7	#NULL!	#NULL!	#NULL!	#NULL!	0	45	0	#NULL!	#NULL!	#NULL!	#NULL!	#NULL!
#NULL!	2	#NULL!	2	8	#NULL!	#NULL!	#NULL!	#NULL!	0	20	0	#NULL!	#NULL!	#NULL!	#NULL!	#NULL!
#NULL!	2	#NULL!	2	9	#NULL!	#NULL!	#NULL!	#NULL!	0	0	0	#NULL!	#NULL!	#NULL!	#NULL!	#NULL!
#NULL!	2	#NULL!	2	10	#NULL!	#NULL!	#NULL!	#NULL!	0	30	0	#NULL!	#NULL!	#NULL!	#NULL!	#NULL!
#NULL!	2	#NULL!	2	11	#NULL!	#NULL!	#NULL!	#NULL!	0	30	30	#NULL!	#NULL!	#NULL!	#NULL!	#NULL!
#NULL!	2	#NULL!	2	12	#NULL!	#NULL!	#NULL!	#NULL!	0	0	0	#NULL!	#NULL!	#NULL!	#NULL!	#NULL!
#NULL!	2	#NULL!	2	13	#NULL!	#NULL!	#NULL!	#NULL!	0	0	0	#NULL!	#NULL!	#NULL!	#NULL!	#NULL!
#NULL!	2	#NULL!	2	14	#NULL!	#NULL!	#NULL!	#NULL!	0	60	0	#NULL!	#NULL!	#NULL!	#NULL!	#NULL!
#NULL!	2	180	3	15	#NULL!	#NULL!	#NULL!	#NULL!	0	0	0	#NULL!	#NULL!	335	162.5	79.7619
#NULL!	2	180	3	16	#NULL!	#NULL!	#NULL!	#NULL!	0	0	0	#NULL!	#NULL!	400	150	91.954
#NULL!	2	180	3	17	#NULL!	#NULL!	#NULL!	#NULL!	0	0	0	#NULL!	#NULL!	348	176.5	81.8824
#NULL!	2	0	3	18	#NULL!	#NULL!	#NULL!	#NULL!	0	0	0	#NULL!	#NULL!	425	227.5	87.6289
#NULL!	2	180	3	19	#NULL!	#NULL!	#NULL!	#NULL!	0	0	0	#NULL!	#NULL!	490	240	84.4828
#NULL!	2	180	3	20	#NULL!	#NULL!	#NULL!	#NULL!	0	0	0	#NULL!	#NULL!	563	231.5	85.9542
#NULL!	2	180	3	21	#NULL!	#NULL!	#NULL!	#NULL!	0	0	0	1	1	340	130	82.9268
29.57	2	#NULL!	1	1	1	2	3	0	0	15	0	1	#NULL!	#NULL!	#NULL!	#NULL!
#NULL!	2	#NULL!	1	2	#NULL!	#NULL!	#NULL!	#NULL!	0	0	0	#NULL!	#NULL!	#NULL!	#NULL!	#NULL!
#NULL!	2	#NULL!	1	3	#NULL!	#NULL!	#NULL!	#NULL!	0	30	0	#NULL!	#NULL!	#NULL!	#NULL!	#NULL!
#NULL!	2	#NULL!	1	4	#NULL!	#NULL!	#NULL!	#NULL!	0	45	0	#NULL!	#NULL!	#NULL!	#NULL!	#NULL!
#NULL!	2	#NULL!	1	5	#NULL!	#NULL!	#NULL!	#NULL!	0	15	0	#NULL!	#NULL!	#NULL!	#NULL!	#NULL!
#NULL!	2	#NULL!	1	6	#NULL!	#NULL!	#NULL!	#NULL!	0	0	0	#NULL!	#NULL!	#NULL!	#NULL!	#NULL!
#NULL!	2	#NULL!	1	7	#NULL!	#NULL!	#NULL!	#NULL!	0	0	0	#NULL!	#NULL!	#NULL!	#NULL!	#NULL!
#NULL!	2	#NULL!	2	8	#NULL!	#NULL!	#NULL!	#NULL!	0	0	0	#NULL!	#NULL!	#NULL!	#NULL!	#NULL!
#NULL!	2	#NULL!	2	9	#NULL!	#NULL!	#NULL!	#NULL!	0	20	0	#NULL!	#NULL!	#NULL!	#NULL!	#NULL!
#NULL!	2	#NULL!	2	10	#NULL!	#NULL!	#NULL!	#NULL!	0	20	0	#NULL!	#NULL!	#NULL!	#NULL!	#NULL!
#NULL!	2	#NULL!	2	11	#NULL!	#NULL!	#NULL!	#NULL!	0	10	0	#NULL!	#NULL!	#NULL!	#NULL!	#NULL!
#NULL!	2	#NULL!	2	12	#NULL!	#NULL!	#NULL!	#NULL!	0	0	0	#NULL!	#NULL!	#NULL!	#NULL!	#NULL!
#NULL!	2	#NULL!	2	13	#NULL!	#NULL!	#NULL!	#NULL!	0	30	0	#NULL!	#NULL!	#NULL!	#NULL!	#NULL!
#NULL!	2	#NULL!	2	14	#NULL!	#NULL!	#NULL!	#NULL!	0	0	0	#NULL!	#NULL!	#NULL!	#NULL!	#NULL!
#NULL!	2	50	3	15	#NULL!	#NULL!	#NULL!	#NULL!	0	10	0	#NULL!	#NULL!	580	342.5	74.8387
#NULL!	2	180	3	16	#NULL!	#NULL!	#NULL!	#NULL!	0	0	0	#NULL!	#NULL!	420	202.5	85.7143
#NULL!	2	180	3	17	#NULL!	#NULL!	#NULL!	#NULL!	0	10	0	#NULL!	#NULL!	650	277.5	90.2778
#NULL!	2	180	3	18	#NULL!	#NULL!	#NULL!	#NULL!	0	45	45	#NULL!	#NULL!	345	127.5	65.0943
#NULL!	2	15	3	19	#NULL!	#NULL!	#NULL!	#NULL!	0	60	0	#NULL!	#NULL!	485	327.5	96.0396
#NULL!	2	180	3	20	#NULL!	#NULL!	#NULL!	#NULL!	0	0	0	#NULL!	#NULL!	620	340	87.9433
#NULL!	2	20	3	21	#NULL!	#NULL!	#NULL!	#NULL!	0	0	0	1	1	565	287.5	77.3973
28.14	1	#NULL!	1	1	2	2	3	0	0	10	0	1	#NULL!	#NULL!	#NULL!	#NULL!
#NULL!	1	#NULL!	1	2	#NULL!	#NULL!	#NULL!	#NULL!	0	0	0	#NULL!	#NULL!	#NULL!	#NULL!	#NULL!
#NULL!	1	#NULL!	1	3	#NULL!	#NULL!	#NULL!	#NULL!	0	0	30	#NULL!	#NULL!	#NULL!	#NULL!	#NULL!
#NULL!	1	#NULL!	1	4	#NULL!	#NULL!	#NULL!	#NULL!	0	0	0	#NULL!	#NULL!	#NULL!	#NULL!	#NULL!
#NULL!	1	#NULL!	1	5	#NULL!	#NULL!	#NULL!	#NULL!	0	30	0	#NULL!	#NULL!	#NULL!	#NULL!	#NULL!
#NULL!	1	#NULL!	1	6	#NULL!	#NULL!	#NULL!	#NULL!	0	60	0	#NULL!	#NULL!	#NULL!	#NULL!	#NULL!
#NULL!	1	#NULL!	1	7	#NULL!	#NULL!	#NULL!	#NULL!	0	20	0	#NULL!	#NULL!	#NULL!	#NULL!	#NULL!
#NULL!	1	#NULL!	2	8	#NULL!	#NULL!	#NULL!	#NULL!	0	30	0	#NULL!	#NULL!	#NULL!	#NULL!	#NULL!
#NULL!	1	#NULL!	2	9	#NULL!	#NULL!	#NULL!	#NULL!	0	20	0	#NULL!	#NULL!	#NULL!	#NULL!	#NULL!
#NULL!	1	#NULL!	2	10	#NULL!	#NULL!	#NULL!	#NULL!	0	0	0	#NULL!	#NULL!	#NULL!	#NULL!	#NULL!
#NULL!	1	#NULL!	2	11	#NULL!	#NULL!	#NULL!	#NULL!	0	120	10	#NULL!	#NULL!	#NULL!	#NULL!	#NULL!
#NULL!	1	#NULL!	2	12	#NULL!	#NULL!	#NULL!	#NULL!	0	0	0	#NULL!	#NULL!	#NULL!	#NULL!	#NULL!
#NULL!	1	#NULL!	2	13	#NULL!	#NULL!	#NULL!	#NULL!	0	0	0	#NULL!	#NULL!	#NULL!	#NULL!	#NULL!
#NULL!	1	#NULL!	2	14	#NULL!	#NULL!	#NULL!	#NULL!	0	0	0	#NULL!	#NULL!	#NULL!	#NULL!	#NULL!
#NULL!	1	180	3	15	#NULL!	#NULL!	#NULL!	#NULL!	0	0	0	#NULL!	#NULL!	525	292.5	89.7436
#NULL!	1	180	3	16	#NULL!	#NULL!	#NULL!	#NULL!	0	10	0	#NULL!	#NULL!	330	212.5	75.5149
#NULL!	1	180	3	17	#NULL!	#NULL!	#NULL!	#NULL!	0	0	0	#NULL!	#NULL!	440	225	90.7216
#NULL!	1	180	3	18	#NULL!	#NULL!	#NULL!	#NULL!	0	45	0	#NULL!	#NULL!	405	282.5	84.375
#NULL!	1	180	3	19	#NULL!	#NULL!	#NULL!	#NULL!	0	30	0	#NULL!	#NULL!	450	307.5	88.2353
#NULL!	1	180	3	20	#NULL!	#NULL!	#NULL!	#NULL!	0	0	0	#NULL!	#NULL!	473	304	90.0952
#NULL!	1	180	3	21	#NULL!	#NULL!	#NULL!	#NULL!	0	20	0	1	1	435	275	93.5484
29	2	#NULL!	1	1	2	1	3	0	0	15	0	0	#NULL!	#NULL!	#NULL!	#NULL!
#NULL!	2	#NULL!	1	2	#NULL!	#NULL!	#NULL!	#NULL!	0	0	0	#NULL!	#NULL!	#NULL!	#NULL!	#NULL!
#NULL!	2	#NULL!	1	3	#NULL!	#NULL!	#NULL!	#NULL!	0	0	0	#NULL!	#NULL!	#NULL!	#NULL!	#NULL!
#NULL!	2	#NULL!	1	4	#NULL!	#NULL!	#NULL!	#NULL!	0	0	35	#NULL!	#NULL!	#NULL!	#NULL!	#NULL!
#NULL!	2	#NULL!	1	5	#NULL!	#NULL!	#NULL!	#NULL!	0	0	20	#NULL!	#NULL!	#NULL!	#NULL!	#NULL!
#NULL!	2	#NULL!	1	6	#NULL!	#NULL!	#NULL!	#NULL!	0	60	0	#NULL!	#NULL!	#NULL!	#NULL!	#NULL!
#NULL!	2	#NULL!	1	7	#NULL!	#NULL!	#NULL!	#NULL!	0	40	0	#NULL!	#NULL!	#NULL!	#NULL!	#NULL!
#NULL!	2	#NULL!	2	8	#NULL!	#NULL!	#NULL!	#NULL!	0	0	0	#NULL!	#NULL!	#NULL!	#NULL!	#NULL!
#NULL!	2	#NULL!	2	9	#NULL!	#NULL!	#NULL!	#NULL!	0	40	0	#NULL!	#NULL!	#NULL!	#NULL!	#NULL!
#NULL!	2	#NULL!	2	10	#NULL!	#NULL!	#NULL!	#NULL!	0	0	0	#NULL!	#NULL!	#NULL!	#NULL!	#NULL!
#NULL!	2	#NULL!	2	11	#NULL!	#NULL!	#NULL!	#NULL!	0	40	0	#NULL!	#NULL!	#NULL!	#NULL!	#NULL!
#NULL!	2	#NULL!	2	12	#NULL!	#NULL!	#NULL!	#NULL!	0	0	0	#NULL!	#NULL!	#NULL!	#NULL!	#NULL!
#NULL!	2	#NULL!	2	13	#NULL!	#NULL!	#NULL!	#NULL!	0	0	0	#NULL!	#NULL!	#NULL!	#NULL!	#NULL!
#NULL!	2	#NULL!	2	14	#NULL!	#NULL!	#NULL!	#NULL!	0	0	0	#NULL!	#NULL!	#NULL!	#NULL!	#NULL!
#NULL!	2	180	3	15	#NULL!	#NULL!	#NULL!	#NULL!	0	0	0	#NULL!	#NULL!	356	182	96.7391
#NULL!	2	180	3	16	#NULL!	#NULL!	#NULL!	#NULL!	0	0	0	#NULL!	#NULL!	407	156.5	99.2683
#NULL!	2	180	3	17	#NULL!	#NULL!	#NULL!	#NULL!	0	0	0	#NULL!	#NULL!	413	163.5	95.6019
#NULL!	2	0	3	18	#NULL!	#NULL!	#NULL!	#NULL!	0	0	0	#NULL!	#NULL!	569	254	95.1505
#NULL!	2	180	3	19	#NULL!	#NULL!	#NULL!	#NULL!	0	0	0	#NULL!	#NULL!	488	303.5	92.0755
#NULL!	2	180	3	20	#NULL!	#NULL!	#NULL!	#NULL!	0	30	0	#NULL!	#NULL!	418	238.5	90.8696
#NULL!	2	180	3	21	#NULL!	#NULL!	#NULL!	#NULL!	0	0	0	1	0	460	300	93.8776
27.29	1	#NULL!	1	1	2	1	3	0	0	120	50	0	#NULL!	#NULL!	#NULL!	#NULL!
#NULL!	1	#NULL!	1	2	#NULL!	#NULL!	#NULL!	#NULL!	0	30	0	#NULL!	#NULL!	#NULL!	#NULL!	#NULL!
#NULL!	1	#NULL!	1	3	#NULL!	#NULL!	#NULL!	#NULL!	0	90	15	#NULL!	#NULL!	#NULL!	#NULL!	#NULL!
#NULL!	1	#NULL!	1	4	#NULL!	#NULL!	#NULL!	#NULL!	0	240	0	#NULL!	#NULL!	#NULL!	#NULL!	#NULL!
#NULL!	1	#NULL!	1	5	#NULL!	#NULL!	#NULL!	#NULL!	0	0	0	#NULL!	#NULL!	#NULL!	#NULL!	#NULL!
#NULL!	1	#NULL!	1	6	#NULL!	#NULL!	#NULL!	#NULL!	0	20	0	#NULL!	#NULL!	#NULL!	#NULL!	#NULL!
#NULL!	1	#NULL!	1	7	#NULL!	#NULL!	#NULL!	#NULL!	0	180	30	#NULL!	#NULL!	#NULL!	#NULL!	#NULL!
#NULL!	1	#NULL!	2	8	#NULL!	#NULL!	#NULL!	#NULL!	0	10	0	#NULL!	#NULL!	#NULL!	#NULL!	#NULL!
#NULL!	1	#NULL!	2	9	#NULL!	#NULL!	#NULL!	#NULL!	0	30	0	#NULL!	#NULL!	#NULL!	#NULL!	#NULL!
#NULL!	1	#NULL!	2	10	#NULL!	#NULL!	#NULL!	#NULL!	0	25	15	#NULL!	#NULL!	#NULL!	#NULL!	#NULL!
#NULL!	1	#NULL!	2	11	#NULL!	#NULL!	#NULL!	#NULL!	0	20	10	#NULL!	#NULL!	#NULL!	#NULL!	#NULL!
#NULL!	1	#NULL!	2	12	#NULL!	#NULL!	#NULL!	#NULL!	0	0	0	#NULL!	#NULL!	#NULL!	#NULL!	#NULL!
#NULL!	1	#NULL!	2	13	#NULL!	#NULL!	#NULL!	#NULL!	0	0	10	#NULL!	#NULL!	#NULL!	#NULL!	#NULL!
#NULL!	1	#NULL!	2	14	#NULL!	#NULL!	#NULL!	#NULL!	0	180	30	#NULL!	#NULL!	#NULL!	#NULL!	#NULL!
#NULL!	1	180	3	15	#NULL!	#NULL!	#NULL!	#NULL!	0	0	15	#NULL!	#NULL!	440	217.5	89.7959
#NULL!	1	180	3	16	#NULL!	#NULL!	#NULL!	#NULL!	0	25	0	#NULL!	#NULL!	430	190	93.4783
#NULL!	1	180	3	17	#NULL!	#NULL!	#NULL!	#NULL!	0	20	10	#NULL!	#NULL!	455	192.5	96.8085
#NULL!	1	180	3	18	#NULL!	#NULL!	#NULL!	#NULL!	0	40	10	#NULL!	#NULL!	445	202.5	87.2549
#NULL!	1	180	3	19	#NULL!	#NULL!	#NULL!	#NULL!	0	25	10	#NULL!	#NULL!	590	292.5	88.0597
#NULL!	1	180	3	20	#NULL!	#NULL!	#NULL!	#NULL!	0	200	0	#NULL!	#NULL!	515	277.5	81.746
#NULL!	1	180	3	21	#NULL!	#NULL!	#NULL!	#NULL!	0	60	20	0	1	545	232.5	92.3729
31.43	2	#NULL!	1	1	2	2	3	0	0	60	0	0	#NULL!	#NULL!	#NULL!	#NULL!
#NULL!	2	#NULL!	1	2	#NULL!	#NULL!	#NULL!	#NULL!	0	45	0	#NULL!	#NULL!	#NULL!	#NULL!	#NULL!
#NULL!	2	#NULL!	1	3	#NULL!	#NULL!	#NULL!	#NULL!	0	0	0	#NULL!	#NULL!	#NULL!	#NULL!	#NULL!
#NULL!	2	#NULL!	1	4	#NULL!	#NULL!	#NULL!	#NULL!	0	0	0	#NULL!	#NULL!	#NULL!	#NULL!	#NULL!
#NULL!	2	#NULL!	1	5	#NULL!	#NULL!	#NULL!	#NULL!	0	30	0	#NULL!	#NULL!	#NULL!	#NULL!	#NULL!
#NULL!	2	#NULL!	1	6	#NULL!	#NULL!	#NULL!	#NULL!	0	0	0	#NULL!	#NULL!	#NULL!	#NULL!	#NULL!
#NULL!	2	#NULL!	1	7	#NULL!	#NULL!	#NULL!	#NULL!	0	20	0	#NULL!	#NULL!	#NULL!	#NULL!	#NULL!
#NULL!	2	#NULL!	2	8	#NULL!	#NULL!	#NULL!	#NULL!	0	60	0	#NULL!	#NULL!	#NULL!	#NULL!	#NULL!
#NULL!	2	#NULL!	2	9	#NULL!	#NULL!	#NULL!	#NULL!	0	90	0	#NULL!	#NULL!	#NULL!	#NULL!	#NULL!
#NULL!	2	#NULL!	2	10	#NULL!	#NULL!	#NULL!	#NULL!	0	20	0	#NULL!	#NULL!	#NULL!	#NULL!	#NULL!
#NULL!	2	#NULL!	2	11	#NULL!	#NULL!	#NULL!	#NULL!	0	45	0	#NULL!	#NULL!	#NULL!	#NULL!	#NULL!
#NULL!	2	#NULL!	2	12	#NULL!	#NULL!	#NULL!	#NULL!	0	30	0	#NULL!	#NULL!	#NULL!	#NULL!	#NULL!
#NULL!	2	#NULL!	2	13	#NULL!	#NULL!	#NULL!	#NULL!	0	60	0	#NULL!	#NULL!	#NULL!	#NULL!	#NULL!
#NULL!	2	#NULL!	2	14	#NULL!	#NULL!	#NULL!	#NULL!	0	0	0	#NULL!	#NULL!	#NULL!	#NULL!	#NULL!
#NULL!	2	180	3	15	#NULL!	#NULL!	#NULL!	#NULL!	0	0	0	#NULL!	#NULL!	560	275	94.1176
#NULL!	2	180	3	16	#NULL!	#NULL!	#NULL!	#NULL!	0	0	0	#NULL!	#NULL!	490	262.5	93.3333
#NULL!	2	180	3	17	#NULL!	#NULL!	#NULL!	#NULL!	0	0	0	#NULL!	#NULL!	515	260	88.7931
#NULL!	2	180	3	18	#NULL!	#NULL!	#NULL!	#NULL!	0	60	0	#NULL!	#NULL!	570	297.5	93.4426
#NULL!	2	180	3	19	#NULL!	#NULL!	#NULL!	#NULL!	0	150	0	#NULL!	#NULL!	460	375	78.6325
#NULL!	2	180	3	20	#NULL!	#NULL!	#NULL!	#NULL!	0	0	0	#NULL!	#NULL!	480	295	88.8889
#NULL!	2	180	3	21	#NULL!	#NULL!	#NULL!	#NULL!	0	40	0	0	1	430	245	78.1818
32	2	#NULL!	1	1	1	2	3	0	0	30	0	0	#NULL!	#NULL!	#NULL!	#NULL!
#NULL!	2	#NULL!	1	2	#NULL!	#NULL!	#NULL!	#NULL!	0	30	0	#NULL!	#NULL!	#NULL!	#NULL!	#NULL!
#NULL!	2	#NULL!	1	3	#NULL!	#NULL!	#NULL!	#NULL!	0	0	0	#NULL!	#NULL!	#NULL!	#NULL!	#NULL!
#NULL!	2	#NULL!	1	4	#NULL!	#NULL!	#NULL!	#NULL!	0	0	0	#NULL!	#NULL!	#NULL!	#NULL!	#NULL!
#NULL!	2	#NULL!	1	5	#NULL!	#NULL!	#NULL!	#NULL!	0	0	0	#NULL!	#NULL!	#NULL!	#NULL!	#NULL!
#NULL!	2	#NULL!	1	6	#NULL!	#NULL!	#NULL!	#NULL!	0	180	0	#NULL!	#NULL!	#NULL!	#NULL!	#NULL!
#NULL!	2	#NULL!	1	7	#NULL!	#NULL!	#NULL!	#NULL!	0	30	0	#NULL!	#NULL!	#NULL!	#NULL!	#NULL!
#NULL!	2	#NULL!	2	8	#NULL!	#NULL!	#NULL!	#NULL!	0	30	0	#NULL!	#NULL!	#NULL!	#NULL!	#NULL!
#NULL!	2	#NULL!	2	9	#NULL!	#NULL!	#NULL!	#NULL!	0	30	0	#NULL!	#NULL!	#NULL!	#NULL!	#NULL!
#NULL!	2	#NULL!	2	10	#NULL!	#NULL!	#NULL!	#NULL!	0	30	0	#NULL!	#NULL!	#NULL!	#NULL!	#NULL!
#NULL!	2	#NULL!	2	11	#NULL!	#NULL!	#NULL!	#NULL!	0	30	0	#NULL!	#NULL!	#NULL!	#NULL!	#NULL!
#NULL!	2	#NULL!	2	12	#NULL!	#NULL!	#NULL!	#NULL!	0	60	0	#NULL!	#NULL!	#NULL!	#NULL!	#NULL!
#NULL!	2	#NULL!	2	13	#NULL!	#NULL!	#NULL!	#NULL!	0	30	0	#NULL!	#NULL!	#NULL!	#NULL!	#NULL!
#NULL!	2	#NULL!	2	14	#NULL!	#NULL!	#NULL!	#NULL!	0	60	0	#NULL!	#NULL!	#NULL!	#NULL!	#NULL!
#NULL!	2	180	3	15	#NULL!	#NULL!	#NULL!	#NULL!	0	30	0	#NULL!	#NULL!	468	275	95.5102
#NULL!	2	180	3	16	#NULL!	#NULL!	#NULL!	#NULL!	0	60	0	#NULL!	#NULL!	680	315	94.4444
#NULL!	2	180	3	17	#NULL!	#NULL!	#NULL!	#NULL!	0	30	0	#NULL!	#NULL!	655	372.5	94.9275
#NULL!	2	180	3	18	#NULL!	#NULL!	#NULL!	#NULL!	0	60	0	#NULL!	#NULL!	545	352.5	86.5079
#NULL!	2	180	3	19	#NULL!	#NULL!	#NULL!	#NULL!	0	30	0	#NULL!	#NULL!	495	290	97.0588
#NULL!	2	180	3	20	#NULL!	#NULL!	#NULL!	#NULL!	0	30	0	#NULL!	#NULL!	525	335	97.2222
#NULL!	2	180	3	21	#NULL!	#NULL!	#NULL!	#NULL!	0	30	0	0	1	466	275	97.0833
32	2	#NULL!	1	1	2	2	3	0	0	40	0	0	#NULL!	#NULL!	#NULL!	#NULL!
#NULL!	2	#NULL!	1	2	#NULL!	#NULL!	#NULL!	#NULL!	0	0	0	#NULL!	#NULL!	#NULL!	#NULL!	#NULL!
#NULL!	2	#NULL!	1	3	#NULL!	#NULL!	#NULL!	#NULL!	0	0	20	#NULL!	#NULL!	#NULL!	#NULL!	#NULL!
#NULL!	2	#NULL!	1	4	#NULL!	#NULL!	#NULL!	#NULL!	0	60	10	#NULL!	#NULL!	#NULL!	#NULL!	#NULL!
#NULL!	2	#NULL!	1	5	#NULL!	#NULL!	#NULL!	#NULL!	0	0	0	#NULL!	#NULL!	#NULL!	#NULL!	#NULL!
#NULL!	2	#NULL!	1	6	#NULL!	#NULL!	#NULL!	#NULL!	0	45	0	#NULL!	#NULL!	#NULL!	#NULL!	#NULL!
#NULL!	2	#NULL!	1	7	#NULL!	#NULL!	#NULL!	#NULL!	0	0	0	#NULL!	#NULL!	#NULL!	#NULL!	#NULL!
#NULL!	2	#NULL!	2	8	#NULL!	#NULL!	#NULL!	#NULL!	0	20	10	#NULL!	#NULL!	#NULL!	#NULL!	#NULL!
#NULL!	2	#NULL!	2	9	#NULL!	#NULL!	#NULL!	#NULL!	0	20	0	#NULL!	#NULL!	#NULL!	#NULL!	#NULL!
#NULL!	2	#NULL!	2	10	#NULL!	#NULL!	#NULL!	#NULL!	0	90	0	#NULL!	#NULL!	#NULL!	#NULL!	#NULL!
#NULL!	2	#NULL!	2	11	#NULL!	#NULL!	#NULL!	#NULL!	0	20	0	#NULL!	#NULL!	#NULL!	#NULL!	#NULL!
#NULL!	2	#NULL!	2	12	#NULL!	#NULL!	#NULL!	#NULL!	0	0	0	#NULL!	#NULL!	#NULL!	#NULL!	#NULL!
#NULL!	2	#NULL!	2	13	#NULL!	#NULL!	#NULL!	#NULL!	0	10	10	#NULL!	#NULL!	#NULL!	#NULL!	#NULL!
#NULL!	2	#NULL!	2	14	#NULL!	#NULL!	#NULL!	#NULL!	0	20	0	#NULL!	#NULL!	#NULL!	#NULL!	#NULL!
#NULL!	2	180	3	15	#NULL!	#NULL!	#NULL!	#NULL!	0	40	0	#NULL!	#NULL!	540	185	93.5875
#NULL!	2	180	3	16	#NULL!	#NULL!	#NULL!	#NULL!	0	30	10	#NULL!	#NULL!	481	199.5	92.3225
#NULL!	2	180	3	17	#NULL!	#NULL!	#NULL!	#NULL!	0	0	10	#NULL!	#NULL!	472	161	82.807
#NULL!	2	180	3	18	#NULL!	#NULL!	#NULL!	#NULL!	0	40	0	#NULL!	#NULL!	490	200	85.9649
#NULL!	2	180	3	19	#NULL!	#NULL!	#NULL!	#NULL!	0	100	0	#NULL!	#NULL!	558	211	91.7763
#NULL!	2	180	3	20	#NULL!	#NULL!	#NULL!	#NULL!	0	30	0	#NULL!	#NULL!	563	221	89.6497
#NULL!	2	180	3	21	#NULL!	#NULL!	#NULL!	#NULL!	0	0	10	1	0	478	196	85.6631
30.43	2	#NULL!	1	1	2	2	3	0	0	35	0	0	#NULL!	#NULL!	#NULL!	#NULL!
#NULL!	2	#NULL!	1	2	#NULL!	#NULL!	#NULL!	#NULL!	0	60	0	#NULL!	#NULL!	#NULL!	#NULL!	#NULL!
#NULL!	2	#NULL!	1	3	#NULL!	#NULL!	#NULL!	#NULL!	0	60	0	#NULL!	#NULL!	#NULL!	#NULL!	#NULL!
#NULL!	2	#NULL!	1	4	#NULL!	#NULL!	#NULL!	#NULL!	0	60	0	#NULL!	#NULL!	#NULL!	#NULL!	#NULL!
#NULL!	2	#NULL!	1	5	#NULL!	#NULL!	#NULL!	#NULL!	0	0	0	#NULL!	#NULL!	#NULL!	#NULL!	#NULL!
#NULL!	2	#NULL!	1	6	#NULL!	#NULL!	#NULL!	#NULL!	0	55	0	#NULL!	#NULL!	#NULL!	#NULL!	#NULL!
#NULL!	2	#NULL!	1	7	#NULL!	#NULL!	#NULL!	#NULL!	0	0	0	#NULL!	#NULL!	#NULL!	#NULL!	#NULL!
#NULL!	2	#NULL!	2	8	#NULL!	#NULL!	#NULL!	#NULL!	0	0	0	#NULL!	#NULL!	#NULL!	#NULL!	#NULL!
#NULL!	2	#NULL!	2	9	#NULL!	#NULL!	#NULL!	#NULL!	0	30	0	#NULL!	#NULL!	#NULL!	#NULL!	#NULL!
#NULL!	2	#NULL!	2	10	#NULL!	#NULL!	#NULL!	#NULL!	0	15	0	#NULL!	#NULL!	#NULL!	#NULL!	#NULL!
#NULL!	2	#NULL!	2	11	#NULL!	#NULL!	#NULL!	#NULL!	0	30	0	#NULL!	#NULL!	#NULL!	#NULL!	#NULL!
#NULL!	2	#NULL!	2	12	#NULL!	#NULL!	#NULL!	#NULL!	0	5	0	#NULL!	#NULL!	#NULL!	#NULL!	#NULL!
#NULL!	2	#NULL!	2	13	#NULL!	#NULL!	#NULL!	#NULL!	0	0	0	#NULL!	#NULL!	#NULL!	#NULL!	#NULL!
#NULL!	2	#NULL!	2	14	#NULL!	#NULL!	#NULL!	#NULL!	0	0	0	#NULL!	#NULL!	#NULL!	#NULL!	#NULL!
#NULL!	2	0	3	15	#NULL!	#NULL!	#NULL!	#NULL!	0	30	0	#NULL!	#NULL!	365	202.5	83.908
#NULL!	2	180	3	16	#NULL!	#NULL!	#NULL!	#NULL!	0	0	0	#NULL!	#NULL!	475	207.5	89.6226
#NULL!	2	135	3	17	#NULL!	#NULL!	#NULL!	#NULL!	0	0	0	#NULL!	#NULL!	370	172.5	94.8718
#NULL!	2	180	3	18	#NULL!	#NULL!	#NULL!	#NULL!	0	60	0	#NULL!	#NULL!	390	160	95.122
#NULL!	2	180	3	19	#NULL!	#NULL!	#NULL!	#NULL!	0	60	0	#NULL!	#NULL!	465	242.5	91.1765
#NULL!	2	180	3	20	#NULL!	#NULL!	#NULL!	#NULL!	0	0	0	#NULL!	#NULL!	415	237.5	87.3684
#NULL!	2	165	3	21	#NULL!	#NULL!	#NULL!	#NULL!	0	0	0	0	1	480	207.5	89.7196
28	1	#NULL!	1	1	2	2	3	0	0	0	0	1	#NULL!	#NULL!	#NULL!	#NULL!
#NULL!	1	#NULL!	1	2	#NULL!	#NULL!	#NULL!	#NULL!	0	0	0	#NULL!	#NULL!	#NULL!	#NULL!	#NULL!
#NULL!	1	#NULL!	1	3	#NULL!	#NULL!	#NULL!	#NULL!	0	0	0	#NULL!	#NULL!	#NULL!	#NULL!	#NULL!
#NULL!	1	#NULL!	1	4	#NULL!	#NULL!	#NULL!	#NULL!	0	0	40	#NULL!	#NULL!	#NULL!	#NULL!	#NULL!
#NULL!	1	#NULL!	1	5	#NULL!	#NULL!	#NULL!	#NULL!	0	20	0	#NULL!	#NULL!	#NULL!	#NULL!	#NULL!
#NULL!	1	#NULL!	1	6	#NULL!	#NULL!	#NULL!	#NULL!	0	0	0	#NULL!	#NULL!	#NULL!	#NULL!	#NULL!
#NULL!	1	#NULL!	1	7	#NULL!	#NULL!	#NULL!	#NULL!	0	0	0	#NULL!	#NULL!	#NULL!	#NULL!	#NULL!
#NULL!	1	#NULL!	2	8	#NULL!	#NULL!	#NULL!	#NULL!	0	0	0	#NULL!	#NULL!	#NULL!	#NULL!	#NULL!
#NULL!	1	#NULL!	2	9	#NULL!	#NULL!	#NULL!	#NULL!	0	0	0	#NULL!	#NULL!	#NULL!	#NULL!	#NULL!
#NULL!	1	#NULL!	2	10	#NULL!	#NULL!	#NULL!	#NULL!	0	0	0	#NULL!	#NULL!	#NULL!	#NULL!	#NULL!
#NULL!	1	#NULL!	2	11	#NULL!	#NULL!	#NULL!	#NULL!	0	0	0	#NULL!	#NULL!	#NULL!	#NULL!	#NULL!
#NULL!	1	#NULL!	2	12	#NULL!	#NULL!	#NULL!	#NULL!	0	45	15	#NULL!	#NULL!	#NULL!	#NULL!	#NULL!
#NULL!	1	#NULL!	2	13	#NULL!	#NULL!	#NULL!	#NULL!	0	0	0	#NULL!	#NULL!	#NULL!	#NULL!	#NULL!
#NULL!	1	#NULL!	2	14	#NULL!	#NULL!	#NULL!	#NULL!	0	0	0	#NULL!	#NULL!	#NULL!	#NULL!	#NULL!
#NULL!	1	30	3	15	#NULL!	#NULL!	#NULL!	#NULL!	0	0	0	#NULL!	#NULL!	460	180	91.0891
#NULL!	1	180	3	16	#NULL!	#NULL!	#NULL!	#NULL!	0	0	0	#NULL!	#NULL!	320	150	71.1111
#NULL!	1	180	3	17	#NULL!	#NULL!	#NULL!	#NULL!	0	60	0	#NULL!	#NULL!	375	147.5	83.3333
#NULL!	1	180	3	18	#NULL!	#NULL!	#NULL!	#NULL!	0	0	0	#NULL!	#NULL!	375	167.5	90.3614
#NULL!	1	180	3	19	#NULL!	#NULL!	#NULL!	#NULL!	0	30	30	#NULL!	#NULL!	435	192.5	89.6907
#NULL!	1	30	3	20	#NULL!	#NULL!	#NULL!	#NULL!	0	0	0	#NULL!	#NULL!	430	402.5	88.6598
#NULL!	1	180	3	21	#NULL!	#NULL!	#NULL!	#NULL!	0	0	0	1	1	525	257.5	92.1053
28.14	1	#NULL!	1	1	2	2	3	0	0	0	0	0	#NULL!	#NULL!	#NULL!	#NULL!
#NULL!	1	#NULL!	1	2	#NULL!	#NULL!	#NULL!	#NULL!	0	0	0	#NULL!	#NULL!	#NULL!	#NULL!	#NULL!
#NULL!	1	#NULL!	1	3	#NULL!	#NULL!	#NULL!	#NULL!	0	0	0	#NULL!	#NULL!	#NULL!	#NULL!	#NULL!
#NULL!	1	#NULL!	1	4	#NULL!	#NULL!	#NULL!	#NULL!	0	0	0	#NULL!	#NULL!	#NULL!	#NULL!	#NULL!
#NULL!	1	#NULL!	1	5	#NULL!	#NULL!	#NULL!	#NULL!	0	30	0	#NULL!	#NULL!	#NULL!	#NULL!	#NULL!
#NULL!	1	#NULL!	1	6	#NULL!	#NULL!	#NULL!	#NULL!	0	0	0	#NULL!	#NULL!	#NULL!	#NULL!	#NULL!
#NULL!	1	#NULL!	1	7	#NULL!	#NULL!	#NULL!	#NULL!	0	0	0	#NULL!	#NULL!	#NULL!	#NULL!	#NULL!
#NULL!	1	#NULL!	2	8	#NULL!	#NULL!	#NULL!	#NULL!	0	0	0	#NULL!	#NULL!	#NULL!	#NULL!	#NULL!
#NULL!	1	#NULL!	2	9	#NULL!	#NULL!	#NULL!	#NULL!	0	0	0	#NULL!	#NULL!	#NULL!	#NULL!	#NULL!
#NULL!	1	#NULL!	2	10	#NULL!	#NULL!	#NULL!	#NULL!	0	0	0	#NULL!	#NULL!	#NULL!	#NULL!	#NULL!
#NULL!	1	#NULL!	2	11	#NULL!	#NULL!	#NULL!	#NULL!	0	0	0	#NULL!	#NULL!	#NULL!	#NULL!	#NULL!
#NULL!	1	#NULL!	2	12	#NULL!	#NULL!	#NULL!	#NULL!	0	0	0	#NULL!	#NULL!	#NULL!	#NULL!	#NULL!
#NULL!	1	#NULL!	2	13	#NULL!	#NULL!	#NULL!	#NULL!	0	0	0	#NULL!	#NULL!	#NULL!	#NULL!	#NULL!
#NULL!	1	#NULL!	2	14	#NULL!	#NULL!	#NULL!	#NULL!	0	0	0	#NULL!	#NULL!	#NULL!	#NULL!	#NULL!
#NULL!	1	90	3	15	#NULL!	#NULL!	#NULL!	#NULL!	0	0	0	#NULL!	#NULL!	478	137	96.5657
#NULL!	1	120	3	16	#NULL!	#NULL!	#NULL!	#NULL!	0	0	0	#NULL!	#NULL!	460	145	95.8333
#NULL!	1	180	3	17	#NULL!	#NULL!	#NULL!	#NULL!	0	0	0	#NULL!	#NULL!	458	131	93.4694
#NULL!	1	180	3	18	#NULL!	#NULL!	#NULL!	#NULL!	0	0	0	#NULL!	#NULL!	477	149	96.3636
#NULL!	1	180	3	19	#NULL!	#NULL!	#NULL!	#NULL!	0	0	0	#NULL!	#NULL!	472	181.5	#NULL!
#NULL!	1	180	3	20	#NULL!	#NULL!	#NULL!	#NULL!	0	0	0	#NULL!	#NULL!	518	203.5	#NULL!
#NULL!	1	180	3	21	#NULL!	#NULL!	#NULL!	#NULL!	0	0	0	0	1	487	146.5	99.3878
29	1	#NULL!	1	1	2	2	3	0	0	0	15	0	#NULL!	#NULL!	#NULL!	#NULL!
#NULL!	1	#NULL!	1	2	#NULL!	#NULL!	#NULL!	#NULL!	0	30	10	#NULL!	#NULL!	#NULL!	#NULL!	#NULL!
#NULL!	1	#NULL!	1	3	#NULL!	#NULL!	#NULL!	#NULL!	0	60	15	#NULL!	#NULL!	#NULL!	#NULL!	#NULL!
#NULL!	1	#NULL!	1	4	#NULL!	#NULL!	#NULL!	#NULL!	0	20	0	#NULL!	#NULL!	#NULL!	#NULL!	#NULL!
#NULL!	1	#NULL!	1	5	#NULL!	#NULL!	#NULL!	#NULL!	0	20	0	#NULL!	#NULL!	#NULL!	#NULL!	#NULL!
#NULL!	1	#NULL!	1	6	#NULL!	#NULL!	#NULL!	#NULL!	0	20	0	#NULL!	#NULL!	#NULL!	#NULL!	#NULL!
#NULL!	1	#NULL!	1	7	#NULL!	#NULL!	#NULL!	#NULL!	0	60	5	#NULL!	#NULL!	#NULL!	#NULL!	#NULL!
#NULL!	1	#NULL!	2	8	#NULL!	#NULL!	#NULL!	#NULL!	0	60	5	#NULL!	#NULL!	#NULL!	#NULL!	#NULL!
#NULL!	1	#NULL!	2	9	#NULL!	#NULL!	#NULL!	#NULL!	0	0	0	#NULL!	#NULL!	#NULL!	#NULL!	#NULL!
#NULL!	1	#NULL!	2	10	#NULL!	#NULL!	#NULL!	#NULL!	0	90	0	#NULL!	#NULL!	#NULL!	#NULL!	#NULL!
#NULL!	1	#NULL!	2	11	#NULL!	#NULL!	#NULL!	#NULL!	0	90	10	#NULL!	#NULL!	#NULL!	#NULL!	#NULL!
#NULL!	1	#NULL!	2	12	#NULL!	#NULL!	#NULL!	#NULL!	0	30	0	#NULL!	#NULL!	#NULL!	#NULL!	#NULL!
#NULL!	1	#NULL!	2	13	#NULL!	#NULL!	#NULL!	#NULL!	0	25	0	#NULL!	#NULL!	#NULL!	#NULL!	#NULL!
#NULL!	1	#NULL!	2	14	#NULL!	#NULL!	#NULL!	#NULL!	0	80	0	#NULL!	#NULL!	#NULL!	#NULL!	#NULL!
#NULL!	1	180	3	15	#NULL!	#NULL!	#NULL!	#NULL!	0	120	0	#NULL!	#NULL!	395	167.5	91.8605
#NULL!	1	180	3	16	#NULL!	#NULL!	#NULL!	#NULL!	0	90	0	#NULL!	#NULL!	470	192.5	94
#NULL!	1	180	3	17	#NULL!	#NULL!	#NULL!	#NULL!	0	30	0	#NULL!	#NULL!	449	202	90.7071
#NULL!	1	180	3	18	#NULL!	#NULL!	#NULL!	#NULL!	0	10	0	#NULL!	#NULL!	#NULL!	#NULL!	#NULL!
#NULL!	1	180	3	19	#NULL!	#NULL!	#NULL!	#NULL!	0	15	0	#NULL!	#NULL!	390	152.5	92.8571
#NULL!	1	180	3	20	#NULL!	#NULL!	#NULL!	#NULL!	0	20	0	#NULL!	#NULL!	395	157.5	95.1807
#NULL!	1	180	3	21	#NULL!	#NULL!	#NULL!	#NULL!	0	30	0	1	0	300	180	71.4286
28	2	#NULL!	1	1	2	2	3	0	0	45	0	0	#NULL!	#NULL!	#NULL!	#NULL!
#NULL!	2	#NULL!	1	2	#NULL!	#NULL!	#NULL!	#NULL!	0	35	0	#NULL!	#NULL!	#NULL!	#NULL!	#NULL!
#NULL!	2	#NULL!	1	3	#NULL!	#NULL!	#NULL!	#NULL!	0	40	0	#NULL!	#NULL!	#NULL!	#NULL!	#NULL!
#NULL!	2	#NULL!	1	4	#NULL!	#NULL!	#NULL!	#NULL!	0	30	0	#NULL!	#NULL!	#NULL!	#NULL!	#NULL!
#NULL!	2	#NULL!	1	5	#NULL!	#NULL!	#NULL!	#NULL!	0	60	0	#NULL!	#NULL!	#NULL!	#NULL!	#NULL!
#NULL!	2	#NULL!	1	6	#NULL!	#NULL!	#NULL!	#NULL!	0	90	0	#NULL!	#NULL!	#NULL!	#NULL!	#NULL!
#NULL!	2	#NULL!	1	7	#NULL!	#NULL!	#NULL!	#NULL!	0	20	0	#NULL!	#NULL!	#NULL!	#NULL!	#NULL!
#NULL!	2	#NULL!	2	8	#NULL!	#NULL!	#NULL!	#NULL!	0	50	0	#NULL!	#NULL!	#NULL!	#NULL!	#NULL!
#NULL!	2	#NULL!	2	9	#NULL!	#NULL!	#NULL!	#NULL!	0	40	0	#NULL!	#NULL!	#NULL!	#NULL!	#NULL!
#NULL!	2	#NULL!	2	10	#NULL!	#NULL!	#NULL!	#NULL!	0	50	0	#NULL!	#NULL!	#NULL!	#NULL!	#NULL!
#NULL!	2	#NULL!	2	11	#NULL!	#NULL!	#NULL!	#NULL!	0	35	0	#NULL!	#NULL!	#NULL!	#NULL!	#NULL!
#NULL!	2	#NULL!	2	12	#NULL!	#NULL!	#NULL!	#NULL!	0	105	0	#NULL!	#NULL!	#NULL!	#NULL!	#NULL!
#NULL!	2	#NULL!	2	13	#NULL!	#NULL!	#NULL!	#NULL!	0	45	0	#NULL!	#NULL!	#NULL!	#NULL!	#NULL!
#NULL!	2	#NULL!	2	14	#NULL!	#NULL!	#NULL!	#NULL!	0	50	0	#NULL!	#NULL!	#NULL!	#NULL!	#NULL!
#NULL!	2	180	3	15	#NULL!	#NULL!	#NULL!	#NULL!	0	45	0	#NULL!	#NULL!	455	267.5	89.2157
#NULL!	2	180	3	16	#NULL!	#NULL!	#NULL!	#NULL!	0	75	0	#NULL!	#NULL!	455	317.5	76.4706
#NULL!	2	160	3	17	#NULL!	#NULL!	#NULL!	#NULL!	0	45	0	#NULL!	#NULL!	485	292.5	88.1818
#NULL!	2	180	3	18	#NULL!	#NULL!	#NULL!	#NULL!	0	45	0	#NULL!	#NULL!	400	260	83.3333
#NULL!	2	0	3	19	#NULL!	#NULL!	#NULL!	#NULL!	0	180	0	#NULL!	#NULL!	580	285	94.3089
#NULL!	2	180	3	20	#NULL!	#NULL!	#NULL!	#NULL!	0	75	0	#NULL!	#NULL!	435	255	81.3084
#NULL!	2	90	3	21	#NULL!	#NULL!	#NULL!	#NULL!	0	50	0	1	0	195	262.5	46.4286
31	2	#NULL!	1	1	2	2	3	0	0	60	0	0	#NULL!	#NULL!	#NULL!	#NULL!
#NULL!	2	#NULL!	1	2	#NULL!	#NULL!	#NULL!	#NULL!	0	10	0	#NULL!	#NULL!	#NULL!	#NULL!	#NULL!
#NULL!	2	#NULL!	1	3	#NULL!	#NULL!	#NULL!	#NULL!	0	0	20	#NULL!	#NULL!	#NULL!	#NULL!	#NULL!
#NULL!	2	#NULL!	1	4	#NULL!	#NULL!	#NULL!	#NULL!	0	60	0	#NULL!	#NULL!	#NULL!	#NULL!	#NULL!
#NULL!	2	#NULL!	1	5	#NULL!	#NULL!	#NULL!	#NULL!	0	60	0	#NULL!	#NULL!	#NULL!	#NULL!	#NULL!
#NULL!	2	#NULL!	1	6	#NULL!	#NULL!	#NULL!	#NULL!	0	0	0	#NULL!	#NULL!	#NULL!	#NULL!	#NULL!
#NULL!	2	#NULL!	1	7	#NULL!	#NULL!	#NULL!	#NULL!	0	0	0	#NULL!	#NULL!	#NULL!	#NULL!	#NULL!
#NULL!	2	#NULL!	2	8	#NULL!	#NULL!	#NULL!	#NULL!	0	0	0	#NULL!	#NULL!	#NULL!	#NULL!	#NULL!
#NULL!	2	#NULL!	2	9	#NULL!	#NULL!	#NULL!	#NULL!	0	0	0	#NULL!	#NULL!	#NULL!	#NULL!	#NULL!
#NULL!	2	#NULL!	2	10	#NULL!	#NULL!	#NULL!	#NULL!	0	60	0	#NULL!	#NULL!	#NULL!	#NULL!	#NULL!
#NULL!	2	#NULL!	2	11	#NULL!	#NULL!	#NULL!	#NULL!	0	40	0	#NULL!	#NULL!	#NULL!	#NULL!	#NULL!
#NULL!	2	#NULL!	2	12	#NULL!	#NULL!	#NULL!	#NULL!	0	30	0	#NULL!	#NULL!	#NULL!	#NULL!	#NULL!
#NULL!	2	#NULL!	2	13	#NULL!	#NULL!	#NULL!	#NULL!	0	30	0	#NULL!	#NULL!	#NULL!	#NULL!	#NULL!
#NULL!	2	#NULL!	2	14	#NULL!	#NULL!	#NULL!	#NULL!	0	0	0	#NULL!	#NULL!	#NULL!	#NULL!	#NULL!
#NULL!	2	180	3	15	#NULL!	#NULL!	#NULL!	#NULL!	0	0	0	#NULL!	#NULL!	520	285	93.6937
#NULL!	2	180	3	16	#NULL!	#NULL!	#NULL!	#NULL!	0	40	0	#NULL!	#NULL!	440	280	88.8889
#NULL!	2	180	3	17	#NULL!	#NULL!	#NULL!	#NULL!	0	30	60	#NULL!	#NULL!	445	250	94.6809
#NULL!	2	180	3	18	#NULL!	#NULL!	#NULL!	#NULL!	0	30	0	#NULL!	#NULL!	455	217.5	97.8495
#NULL!	2	120	3	19	#NULL!	#NULL!	#NULL!	#NULL!	0	10	0	#NULL!	#NULL!	420	292.5	97.6744
#NULL!	2	90	3	20	#NULL!	#NULL!	#NULL!	#NULL!	0	15	0	0	1	475	272.5	93.1373
#NULL!	2	#NULL!	3	21	#NULL!	#NULL!	#NULL!	#NULL!	#NULL!	#NULL!	#NULL!	#NULL!	#NULL!	#NULL!	#NULL!	#NULL!
28.86	2	#NULL!	1	1	2	2	3	0	0	0	20	0	#NULL!	#NULL!	#NULL!	#NULL!
#NULL!	2	#NULL!	1	2	#NULL!	#NULL!	#NULL!	#NULL!	0	0	15	#NULL!	#NULL!	#NULL!	#NULL!	#NULL!
#NULL!	2	#NULL!	1	3	#NULL!	#NULL!	#NULL!	#NULL!	0	0	30	#NULL!	#NULL!	#NULL!	#NULL!	#NULL!
#NULL!	2	#NULL!	1	4	#NULL!	#NULL!	#NULL!	#NULL!	0	0	30	#NULL!	#NULL!	#NULL!	#NULL!	#NULL!
#NULL!	2	#NULL!	1	5	#NULL!	#NULL!	#NULL!	#NULL!	0	60	60	#NULL!	#NULL!	#NULL!	#NULL!	#NULL!
#NULL!	2	#NULL!	1	6	#NULL!	#NULL!	#NULL!	#NULL!	0	60	120	#NULL!	#NULL!	#NULL!	#NULL!	#NULL!
#NULL!	2	#NULL!	1	7	#NULL!	#NULL!	#NULL!	#NULL!	0	0	60	#NULL!	#NULL!	#NULL!	#NULL!	#NULL!
#NULL!	2	#NULL!	2	8	#NULL!	#NULL!	#NULL!	#NULL!	0	0	30	#NULL!	#NULL!	#NULL!	#NULL!	#NULL!
#NULL!	2	#NULL!	2	9	#NULL!	#NULL!	#NULL!	#NULL!	0	0	0	#NULL!	#NULL!	#NULL!	#NULL!	#NULL!
#NULL!	2	#NULL!	2	10	#NULL!	#NULL!	#NULL!	#NULL!	0	0	30	#NULL!	#NULL!	#NULL!	#NULL!	#NULL!
#NULL!	2	#NULL!	2	11	#NULL!	#NULL!	#NULL!	#NULL!	0	0	30	#NULL!	#NULL!	#NULL!	#NULL!	#NULL!
#NULL!	2	#NULL!	2	12	#NULL!	#NULL!	#NULL!	#NULL!	0	60	60	#NULL!	#NULL!	#NULL!	#NULL!	#NULL!
#NULL!	2	#NULL!	2	13	#NULL!	#NULL!	#NULL!	#NULL!	0	0	30	#NULL!	#NULL!	#NULL!	#NULL!	#NULL!
#NULL!	2	#NULL!	2	14	#NULL!	#NULL!	#NULL!	#NULL!	0	0	0	#NULL!	#NULL!	#NULL!	#NULL!	#NULL!
#NULL!	2	180	3	15	#NULL!	#NULL!	#NULL!	#NULL!	0	0	0	#NULL!	#NULL!	395	245	80.6122
#NULL!	2	180	3	16	#NULL!	#NULL!	#NULL!	#NULL!	0	0	30	#NULL!	#NULL!	430	172.5	86.8687
#NULL!	2	180	3	17	#NULL!	#NULL!	#NULL!	#NULL!	0	0	45	#NULL!	#NULL!	488	166	94.2085
#NULL!	2	180	3	18	#NULL!	#NULL!	#NULL!	#NULL!	0	0	120	#NULL!	#NULL!	508	249	94.9533
#NULL!	2	180	3	19	#NULL!	#NULL!	#NULL!	#NULL!	0	0	60	#NULL!	#NULL!	578	236.5	94.7541
#NULL!	2	180	3	20	#NULL!	#NULL!	#NULL!	#NULL!	0	30	60	#NULL!	#NULL!	470	137.5	88.6792
#NULL!	2	180	3	21	#NULL!	#NULL!	#NULL!	#NULL!	0	0	30	0	1	455	147.5	90.4573
28.86	1	#NULL!	1	1	2	2	3	0	0	0	0	0	#NULL!	#NULL!	#NULL!	#NULL!
#NULL!	1	#NULL!	1	2	#NULL!	#NULL!	#NULL!	#NULL!	0	40	0	#NULL!	#NULL!	#NULL!	#NULL!	#NULL!
#NULL!	1	#NULL!	1	3	#NULL!	#NULL!	#NULL!	#NULL!	0	0	0	#NULL!	#NULL!	#NULL!	#NULL!	#NULL!
#NULL!	1	#NULL!	1	4	#NULL!	#NULL!	#NULL!	#NULL!	0	60	0	#NULL!	#NULL!	#NULL!	#NULL!	#NULL!
#NULL!	1	#NULL!	1	5	#NULL!	#NULL!	#NULL!	#NULL!	0	0	0	#NULL!	#NULL!	#NULL!	#NULL!	#NULL!
#NULL!	1	#NULL!	1	6	#NULL!	#NULL!	#NULL!	#NULL!	0	0	0	#NULL!	#NULL!	#NULL!	#NULL!	#NULL!
#NULL!	1	#NULL!	1	7	#NULL!	#NULL!	#NULL!	#NULL!	0	0	0	#NULL!	#NULL!	#NULL!	#NULL!	#NULL!
#NULL!	1	#NULL!	2	8	#NULL!	#NULL!	#NULL!	#NULL!	0	0	0	#NULL!	#NULL!	#NULL!	#NULL!	#NULL!
#NULL!	1	#NULL!	2	9	#NULL!	#NULL!	#NULL!	#NULL!	0	0	0	#NULL!	#NULL!	#NULL!	#NULL!	#NULL!
#NULL!	1	#NULL!	2	10	#NULL!	#NULL!	#NULL!	#NULL!	0	0	0	#NULL!	#NULL!	#NULL!	#NULL!	#NULL!
#NULL!	1	#NULL!	2	11	#NULL!	#NULL!	#NULL!	#NULL!	0	60	0	#NULL!	#NULL!	#NULL!	#NULL!	#NULL!
#NULL!	1	#NULL!	2	12	#NULL!	#NULL!	#NULL!	#NULL!	0	0	0	#NULL!	#NULL!	#NULL!	#NULL!	#NULL!
#NULL!	1	#NULL!	2	13	#NULL!	#NULL!	#NULL!	#NULL!	0	30	0	#NULL!	#NULL!	#NULL!	#NULL!	#NULL!
#NULL!	1	#NULL!	2	14	#NULL!	#NULL!	#NULL!	#NULL!	0	15	0	#NULL!	#NULL!	#NULL!	#NULL!	#NULL!
#NULL!	1	180	3	15	#NULL!	#NULL!	#NULL!	#NULL!	0	40	0	#NULL!	#NULL!	433	145.5	97.9638
#NULL!	1	180	3	16	#NULL!	#NULL!	#NULL!	#NULL!	0	20	0	#NULL!	#NULL!	438	134	90.3093
#NULL!	1	180	3	17	#NULL!	#NULL!	#NULL!	#NULL!	0	0	0	#NULL!	#NULL!	460	131.5	94.0695
#NULL!	1	180	3	18	#NULL!	#NULL!	#NULL!	#NULL!	0	0	0	#NULL!	#NULL!	449	137.5	93.9331
#NULL!	1	180	3	19	#NULL!	#NULL!	#NULL!	#NULL!	0	30	0	#NULL!	#NULL!	415	227.5	82.1782
#NULL!	1	180	3	20	#NULL!	#NULL!	#NULL!	#NULL!	0	0	0	#NULL!	#NULL!	403	202.5	90.3587
#NULL!	1	180	3	21	#NULL!	#NULL!	#NULL!	#NULL!	0	15	0	0	1	463	131.5	98.0932
28	1	#NULL!	1	1	2	2	3	0	0	30	0	0	#NULL!	#NULL!	#NULL!	#NULL!
#NULL!	1	#NULL!	1	2	#NULL!	#NULL!	#NULL!	#NULL!	0	30	0	#NULL!	#NULL!	#NULL!	#NULL!	#NULL!
#NULL!	1	#NULL!	1	3	#NULL!	#NULL!	#NULL!	#NULL!	0	100	0	#NULL!	#NULL!	#NULL!	#NULL!	#NULL!
#NULL!	1	#NULL!	1	4	#NULL!	#NULL!	#NULL!	#NULL!	0	30	0	#NULL!	#NULL!	#NULL!	#NULL!	#NULL!
#NULL!	1	#NULL!	1	5	#NULL!	#NULL!	#NULL!	#NULL!	0	120	0	#NULL!	#NULL!	#NULL!	#NULL!	#NULL!
#NULL!	1	#NULL!	1	6	#NULL!	#NULL!	#NULL!	#NULL!	0	70	0	#NULL!	#NULL!	#NULL!	#NULL!	#NULL!
#NULL!	1	#NULL!	1	7	#NULL!	#NULL!	#NULL!	#NULL!	0	20	0	#NULL!	#NULL!	#NULL!	#NULL!	#NULL!
#NULL!	1	#NULL!	2	8	#NULL!	#NULL!	#NULL!	#NULL!	0	90	0	#NULL!	#NULL!	#NULL!	#NULL!	#NULL!
#NULL!	1	#NULL!	2	9	#NULL!	#NULL!	#NULL!	#NULL!	0	80	0	#NULL!	#NULL!	#NULL!	#NULL!	#NULL!
#NULL!	1	#NULL!	2	10	#NULL!	#NULL!	#NULL!	#NULL!	0	30	30	#NULL!	#NULL!	#NULL!	#NULL!	#NULL!
#NULL!	1	#NULL!	2	11	#NULL!	#NULL!	#NULL!	#NULL!	0	0	60	#NULL!	#NULL!	#NULL!	#NULL!	#NULL!
#NULL!	1	#NULL!	2	12	#NULL!	#NULL!	#NULL!	#NULL!	0	0	100	#NULL!	#NULL!	#NULL!	#NULL!	#NULL!
#NULL!	1	#NULL!	2	13	#NULL!	#NULL!	#NULL!	#NULL!	0	90	60	#NULL!	#NULL!	#NULL!	#NULL!	#NULL!
#NULL!	1	#NULL!	2	14	#NULL!	#NULL!	#NULL!	#NULL!	0	30	0	#NULL!	#NULL!	#NULL!	#NULL!	#NULL!
#NULL!	1	180	3	15	#NULL!	#NULL!	#NULL!	#NULL!	0	90	30	#NULL!	#NULL!	390	180	97.5
#NULL!	1	180	3	16	#NULL!	#NULL!	#NULL!	#NULL!	0	40	30	#NULL!	#NULL!	495	195	97.0588
#NULL!	1	180	3	17	#NULL!	#NULL!	#NULL!	#NULL!	0	90	90	#NULL!	#NULL!	460	212.5	92.9293
#NULL!	1	180	3	18	#NULL!	#NULL!	#NULL!	#NULL!	0	30	60	#NULL!	#NULL!	450	272.5	90
#NULL!	1	180	3	19	#NULL!	#NULL!	#NULL!	#NULL!	0	120	60	#NULL!	#NULL!	515	265	92.7928
#NULL!	1	180	3	20	#NULL!	#NULL!	#NULL!	#NULL!	0	90	0	#NULL!	#NULL!	355	237.5	94.6667
#NULL!	1	180	3	21	#NULL!	#NULL!	#NULL!	#NULL!	0	20	60	0	1	425	215	94.4444
30.43	2	#NULL!	1	1	2	2	3	0	0	60	0	1	#NULL!	#NULL!	#NULL!	#NULL!
#NULL!	2	#NULL!	1	2	#NULL!	#NULL!	#NULL!	#NULL!	0	0	0	#NULL!	#NULL!	#NULL!	#NULL!	#NULL!
#NULL!	2	#NULL!	1	3	#NULL!	#NULL!	#NULL!	#NULL!	0	0	0	#NULL!	#NULL!	#NULL!	#NULL!	#NULL!
#NULL!	2	#NULL!	1	4	#NULL!	#NULL!	#NULL!	#NULL!	0	0	0	#NULL!	#NULL!	#NULL!	#NULL!	#NULL!
#NULL!	2	#NULL!	1	5	#NULL!	#NULL!	#NULL!	#NULL!	0	0	0	#NULL!	#NULL!	#NULL!	#NULL!	#NULL!
#NULL!	2	#NULL!	1	6	#NULL!	#NULL!	#NULL!	#NULL!	0	0	0	#NULL!	#NULL!	#NULL!	#NULL!	#NULL!
#NULL!	2	#NULL!	1	7	#NULL!	#NULL!	#NULL!	#NULL!	0	0	0	#NULL!	#NULL!	#NULL!	#NULL!	#NULL!
#NULL!	2	#NULL!	2	8	#NULL!	#NULL!	#NULL!	#NULL!	0	30	0	#NULL!	#NULL!	#NULL!	#NULL!	#NULL!
#NULL!	2	#NULL!	2	9	#NULL!	#NULL!	#NULL!	#NULL!	0	0	0	#NULL!	#NULL!	#NULL!	#NULL!	#NULL!
#NULL!	2	#NULL!	2	10	#NULL!	#NULL!	#NULL!	#NULL!	0	40	0	#NULL!	#NULL!	#NULL!	#NULL!	#NULL!
#NULL!	2	#NULL!	2	11	#NULL!	#NULL!	#NULL!	#NULL!	0	0	0	#NULL!	#NULL!	#NULL!	#NULL!	#NULL!
#NULL!	2	#NULL!	2	12	#NULL!	#NULL!	#NULL!	#NULL!	0	50	0	#NULL!	#NULL!	#NULL!	#NULL!	#NULL!
#NULL!	2	#NULL!	2	13	#NULL!	#NULL!	#NULL!	#NULL!	0	0	0	#NULL!	#NULL!	#NULL!	#NULL!	#NULL!
#NULL!	2	#NULL!	2	14	#NULL!	#NULL!	#NULL!	#NULL!	0	0	0	#NULL!	#NULL!	#NULL!	#NULL!	#NULL!
#NULL!	2	180	3	15	#NULL!	#NULL!	#NULL!	#NULL!	0	0	0	#NULL!	#NULL!	350	150	74.4681
#NULL!	2	180	3	16	#NULL!	#NULL!	#NULL!	#NULL!	0	0	0	#NULL!	#NULL!	300	120	61.2245
#NULL!	2	180	3	17	#NULL!	#NULL!	#NULL!	#NULL!	0	0	0	#NULL!	#NULL!	425	112.5	86.7347
#NULL!	2	180	3	18	#NULL!	#NULL!	#NULL!	#NULL!	0	0	0	#NULL!	#NULL!	205	147.5	42.7083
#NULL!	2	0	3	19	#NULL!	#NULL!	#NULL!	#NULL!	0	0	0	#NULL!	#NULL!	455	145	91.9192
#NULL!	2	180	3	20	#NULL!	#NULL!	#NULL!	#NULL!	0	0	0	#NULL!	#NULL!	250	265	52.6316
#NULL!	2	180	3	21	#NULL!	#NULL!	#NULL!	#NULL!	0	0	0	1	1	505	177.5	88.5965
28	1	#NULL!	1	1	2	2	3	0	0	15	30	1	#NULL!	#NULL!	#NULL!	#NULL!
#NULL!	1	#NULL!	1	2	#NULL!	#NULL!	#NULL!	#NULL!	0	15	20	#NULL!	#NULL!	#NULL!	#NULL!	#NULL!
#NULL!	1	#NULL!	1	3	#NULL!	#NULL!	#NULL!	#NULL!	0	0	0	#NULL!	#NULL!	#NULL!	#NULL!	#NULL!
#NULL!	1	#NULL!	1	4	#NULL!	#NULL!	#NULL!	#NULL!	0	0	0	#NULL!	#NULL!	#NULL!	#NULL!	#NULL!
#NULL!	1	#NULL!	1	5	#NULL!	#NULL!	#NULL!	#NULL!	0	20	0	#NULL!	#NULL!	#NULL!	#NULL!	#NULL!
#NULL!	1	#NULL!	1	6	#NULL!	#NULL!	#NULL!	#NULL!	0	0	0	#NULL!	#NULL!	#NULL!	#NULL!	#NULL!
#NULL!	1	#NULL!	1	7	#NULL!	#NULL!	#NULL!	#NULL!	0	20	0	#NULL!	#NULL!	#NULL!	#NULL!	#NULL!
#NULL!	1	#NULL!	2	8	#NULL!	#NULL!	#NULL!	#NULL!	0	0	20	#NULL!	#NULL!	#NULL!	#NULL!	#NULL!
#NULL!	1	#NULL!	2	9	#NULL!	#NULL!	#NULL!	#NULL!	0	20	0	#NULL!	#NULL!	#NULL!	#NULL!	#NULL!
#NULL!	1	#NULL!	2	10	#NULL!	#NULL!	#NULL!	#NULL!	0	20	20	#NULL!	#NULL!	#NULL!	#NULL!	#NULL!
#NULL!	1	#NULL!	2	11	#NULL!	#NULL!	#NULL!	#NULL!	0	20	0	#NULL!	#NULL!	#NULL!	#NULL!	#NULL!
#NULL!	1	#NULL!	2	12	#NULL!	#NULL!	#NULL!	#NULL!	0	20	30	#NULL!	#NULL!	#NULL!	#NULL!	#NULL!
#NULL!	1	#NULL!	2	13	#NULL!	#NULL!	#NULL!	#NULL!	0	50	0	#NULL!	#NULL!	#NULL!	#NULL!	#NULL!
#NULL!	1	#NULL!	2	14	#NULL!	#NULL!	#NULL!	#NULL!	0	90	0	#NULL!	#NULL!	#NULL!	#NULL!	#NULL!
#NULL!	1	180	3	15	#NULL!	#NULL!	#NULL!	#NULL!	0	0	0	#NULL!	#NULL!	580	305	92.0635
#NULL!	1	180	3	16	#NULL!	#NULL!	#NULL!	#NULL!	0	15	0	#NULL!	#NULL!	295	175	80.8219
#NULL!	1	180	3	17	#NULL!	#NULL!	#NULL!	#NULL!	0	15	0	#NULL!	#NULL!	340	160	93.1507
#NULL!	1	180	3	18	#NULL!	#NULL!	#NULL!	#NULL!	0	15	0	#NULL!	#NULL!	425	195	80.9524
#NULL!	1	180	3	19	#NULL!	#NULL!	#NULL!	#NULL!	0	0	0	#NULL!	#NULL!	470	267.5	87.8505
#NULL!	1	180	3	20	#NULL!	#NULL!	#NULL!	#NULL!	0	60	20	#NULL!	#NULL!	430	275	87.7551
#NULL!	1	180	3	21	#NULL!	#NULL!	#NULL!	#NULL!	0	130	15	0	2	335	145	80.7229
29.72	1	#NULL!	1	1	2	2	3	0	0	120	0	1	#NULL!	#NULL!	#NULL!	#NULL!
#NULL!	1	#NULL!	1	2	#NULL!	#NULL!	#NULL!	#NULL!	0	40	0	#NULL!	#NULL!	#NULL!	#NULL!	#NULL!
#NULL!	1	#NULL!	1	3	#NULL!	#NULL!	#NULL!	#NULL!	0	30	0	#NULL!	#NULL!	#NULL!	#NULL!	#NULL!
#NULL!	1	#NULL!	1	4	#NULL!	#NULL!	#NULL!	#NULL!	0	60	0	#NULL!	#NULL!	#NULL!	#NULL!	#NULL!
#NULL!	1	#NULL!	1	5	#NULL!	#NULL!	#NULL!	#NULL!	0	20	0	#NULL!	#NULL!	#NULL!	#NULL!	#NULL!
#NULL!	1	#NULL!	1	6	#NULL!	#NULL!	#NULL!	#NULL!	0	30	0	#NULL!	#NULL!	#NULL!	#NULL!	#NULL!
#NULL!	1	#NULL!	1	7	#NULL!	#NULL!	#NULL!	#NULL!	0	0	0	#NULL!	#NULL!	#NULL!	#NULL!	#NULL!
#NULL!	1	#NULL!	2	8	#NULL!	#NULL!	#NULL!	#NULL!	0	20	0	#NULL!	#NULL!	#NULL!	#NULL!	#NULL!
#NULL!	1	#NULL!	2	9	#NULL!	#NULL!	#NULL!	#NULL!	0	30	0	#NULL!	#NULL!	#NULL!	#NULL!	#NULL!
#NULL!	1	#NULL!	2	10	#NULL!	#NULL!	#NULL!	#NULL!	0	30	0	#NULL!	#NULL!	#NULL!	#NULL!	#NULL!
#NULL!	1	#NULL!	2	11	#NULL!	#NULL!	#NULL!	#NULL!	0	30	0	#NULL!	#NULL!	#NULL!	#NULL!	#NULL!
#NULL!	1	#NULL!	2	12	#NULL!	#NULL!	#NULL!	#NULL!	0	30	0	#NULL!	#NULL!	#NULL!	#NULL!	#NULL!
#NULL!	1	#NULL!	2	13	#NULL!	#NULL!	#NULL!	#NULL!	0	0	0	#NULL!	#NULL!	#NULL!	#NULL!	#NULL!
#NULL!	1	#NULL!	2	14	#NULL!	#NULL!	#NULL!	#NULL!	0	0	0	#NULL!	#NULL!	#NULL!	#NULL!	#NULL!
#NULL!	1	180	3	15	#NULL!	#NULL!	#NULL!	#NULL!	0	30	0	#NULL!	#NULL!	690	237.5	95.8333
#NULL!	1	180	3	16	#NULL!	#NULL!	#NULL!	#NULL!	0	0	0	#NULL!	#NULL!	418	180	83.6
#NULL!	1	180	3	17	#NULL!	#NULL!	#NULL!	#NULL!	0	0	0	#NULL!	#NULL!	585	277.5	84.7826
#NULL!	1	180	3	18	#NULL!	#NULL!	#NULL!	#NULL!	0	60	0	#NULL!	#NULL!	767	325	90.2353
#NULL!	1	180	3	19	#NULL!	#NULL!	#NULL!	#NULL!	0	0	0	#NULL!	#NULL!	615	305	95.3488
#NULL!	1	180	3	20	#NULL!	#NULL!	#NULL!	#NULL!	0	0	0	#NULL!	#NULL!	492	398.5	71.3043
#NULL!	1	180	3	21	#NULL!	#NULL!	#NULL!	#NULL!	0	0	0	1	1	630	322.5	85.1351
28	2	#NULL!	1	1	1	1	3	0	0	0	0	0	#NULL!	#NULL!	#NULL!	#NULL!
#NULL!	2	#NULL!	1	2	#NULL!	#NULL!	#NULL!	#NULL!	0	0	0	#NULL!	#NULL!	#NULL!	#NULL!	#NULL!
#NULL!	2	#NULL!	1	3	#NULL!	#NULL!	#NULL!	#NULL!	0	0	0	#NULL!	#NULL!	#NULL!	#NULL!	#NULL!
#NULL!	2	#NULL!	1	4	#NULL!	#NULL!	#NULL!	#NULL!	0	0	0	#NULL!	#NULL!	#NULL!	#NULL!	#NULL!
#NULL!	2	#NULL!	1	5	#NULL!	#NULL!	#NULL!	#NULL!	0	0	0	#NULL!	#NULL!	#NULL!	#NULL!	#NULL!
#NULL!	2	#NULL!	1	6	#NULL!	#NULL!	#NULL!	#NULL!	0	0	0	#NULL!	#NULL!	#NULL!	#NULL!	#NULL!
#NULL!	2	#NULL!	1	7	#NULL!	#NULL!	#NULL!	#NULL!	0	0	0	#NULL!	#NULL!	#NULL!	#NULL!	#NULL!
#NULL!	2	#NULL!	2	8	#NULL!	#NULL!	#NULL!	#NULL!	0	0	0	#NULL!	#NULL!	#NULL!	#NULL!	#NULL!
#NULL!	2	#NULL!	2	9	#NULL!	#NULL!	#NULL!	#NULL!	0	0	60	#NULL!	#NULL!	#NULL!	#NULL!	#NULL!
#NULL!	2	#NULL!	2	10	#NULL!	#NULL!	#NULL!	#NULL!	0	0	120	#NULL!	#NULL!	#NULL!	#NULL!	#NULL!
#NULL!	2	#NULL!	2	11	#NULL!	#NULL!	#NULL!	#NULL!	0	0	0	#NULL!	#NULL!	#NULL!	#NULL!	#NULL!
#NULL!	2	#NULL!	2	12	#NULL!	#NULL!	#NULL!	#NULL!	0	0	60	#NULL!	#NULL!	#NULL!	#NULL!	#NULL!
#NULL!	2	#NULL!	2	13	#NULL!	#NULL!	#NULL!	#NULL!	0	0	0	#NULL!	#NULL!	#NULL!	#NULL!	#NULL!
#NULL!	2	#NULL!	2	14	#NULL!	#NULL!	#NULL!	#NULL!	0	0	0	#NULL!	#NULL!	#NULL!	#NULL!	#NULL!
#NULL!	2	180	3	15	#NULL!	#NULL!	#NULL!	#NULL!	0	0	0	#NULL!	#NULL!	643	278.5	93.1884
#NULL!	2	180	3	16	#NULL!	#NULL!	#NULL!	#NULL!	0	0	0	#NULL!	#NULL!	629	315.5	93.8806
#NULL!	2	180	3	17	#NULL!	#NULL!	#NULL!	#NULL!	0	0	0	#NULL!	#NULL!	353	242.5	63.6036
#NULL!	2	180	3	18	#NULL!	#NULL!	#NULL!	#NULL!	0	0	0	#NULL!	#NULL!	518	323.5	88.547
#NULL!	2	180	3	19	#NULL!	#NULL!	#NULL!	#NULL!	0	0	0	#NULL!	#NULL!	473	226	90.0952
#NULL!	2	180	3	20	#NULL!	#NULL!	#NULL!	#NULL!	0	0	0	#NULL!	#NULL!	405	212.5	61.3636
#NULL!	2	180	3	21	#NULL!	#NULL!	#NULL!	#NULL!	0	0	0	0	1	485	277.5	91.5094
29.29	2	#NULL!	1	1	2	2	3	0	0	0	0	0	#NULL!	#NULL!	#NULL!	#NULL!
#NULL!	2	#NULL!	1	2	#NULL!	#NULL!	#NULL!	#NULL!	0	0	0	#NULL!	#NULL!	#NULL!	#NULL!	#NULL!
#NULL!	2	#NULL!	1	3	#NULL!	#NULL!	#NULL!	#NULL!	0	0	0	#NULL!	#NULL!	#NULL!	#NULL!	#NULL!
#NULL!	2	#NULL!	1	4	#NULL!	#NULL!	#NULL!	#NULL!	0	0	0	#NULL!	#NULL!	#NULL!	#NULL!	#NULL!
#NULL!	2	#NULL!	1	5	#NULL!	#NULL!	#NULL!	#NULL!	0	0	0	#NULL!	#NULL!	#NULL!	#NULL!	#NULL!
#NULL!	2	#NULL!	1	6	#NULL!	#NULL!	#NULL!	#NULL!	0	0	0	#NULL!	#NULL!	#NULL!	#NULL!	#NULL!
#NULL!	2	#NULL!	1	7	#NULL!	#NULL!	#NULL!	#NULL!	0	0	0	#NULL!	#NULL!	#NULL!	#NULL!	#NULL!
#NULL!	2	#NULL!	2	8	#NULL!	#NULL!	#NULL!	#NULL!	0	0	0	#NULL!	#NULL!	#NULL!	#NULL!	#NULL!
#NULL!	2	#NULL!	2	9	#NULL!	#NULL!	#NULL!	#NULL!	0	0	0	#NULL!	#NULL!	#NULL!	#NULL!	#NULL!
#NULL!	2	#NULL!	2	10	#NULL!	#NULL!	#NULL!	#NULL!	0	0	0	#NULL!	#NULL!	#NULL!	#NULL!	#NULL!
#NULL!	2	#NULL!	2	11	#NULL!	#NULL!	#NULL!	#NULL!	0	0	0	#NULL!	#NULL!	#NULL!	#NULL!	#NULL!
#NULL!	2	#NULL!	2	12	#NULL!	#NULL!	#NULL!	#NULL!	0	0	0	#NULL!	#NULL!	#NULL!	#NULL!	#NULL!
#NULL!	2	#NULL!	2	13	#NULL!	#NULL!	#NULL!	#NULL!	0	0	0	#NULL!	#NULL!	#NULL!	#NULL!	#NULL!
#NULL!	2	#NULL!	2	14	#NULL!	#NULL!	#NULL!	#NULL!	0	0	0	#NULL!	#NULL!	#NULL!	#NULL!	#NULL!
#NULL!	2	60	3	15	#NULL!	#NULL!	#NULL!	#NULL!	0	0	0	#NULL!	#NULL!	440	205	97.7778
#NULL!	2	180	3	16	#NULL!	#NULL!	#NULL!	#NULL!	0	0	0	#NULL!	#NULL!	355	132.5	92.2078
#NULL!	2	180	3	17	#NULL!	#NULL!	#NULL!	#NULL!	0	0	0	#NULL!	#NULL!	680	287.5	94.4444
#NULL!	2	180	3	18	#NULL!	#NULL!	#NULL!	#NULL!	0	0	0	#NULL!	#NULL!	455	207.5	94.7917
#NULL!	2	180	3	19	#NULL!	#NULL!	#NULL!	#NULL!	0	0	0	#NULL!	#NULL!	540	357.5	93.1034
#NULL!	2	60	3	20	#NULL!	#NULL!	#NULL!	#NULL!	0	0	0	#NULL!	#NULL!	580	335	96.6667
#NULL!	2	180	3	21	#NULL!	#NULL!	#NULL!	#NULL!	0	0	0	1	0	375	227.5	96.1538
28.72	1	#NULL!	1	1	1	2	3	0	0	0	0	0	#NULL!	#NULL!	#NULL!	#NULL!
#NULL!	1	#NULL!	1	2	#NULL!	#NULL!	#NULL!	#NULL!	0	20	25	#NULL!	#NULL!	#NULL!	#NULL!	#NULL!
#NULL!	1	#NULL!	1	3	#NULL!	#NULL!	#NULL!	#NULL!	0	20	60	#NULL!	#NULL!	#NULL!	#NULL!	#NULL!
#NULL!	1	#NULL!	1	4	#NULL!	#NULL!	#NULL!	#NULL!	0	20	60	#NULL!	#NULL!	#NULL!	#NULL!	#NULL!
#NULL!	1	#NULL!	1	5	#NULL!	#NULL!	#NULL!	#NULL!	0	0	30	#NULL!	#NULL!	#NULL!	#NULL!	#NULL!
#NULL!	1	#NULL!	1	6	#NULL!	#NULL!	#NULL!	#NULL!	0	0	60	#NULL!	#NULL!	#NULL!	#NULL!	#NULL!
#NULL!	1	#NULL!	1	7	#NULL!	#NULL!	#NULL!	#NULL!	0	0	90	#NULL!	#NULL!	#NULL!	#NULL!	#NULL!
#NULL!	1	#NULL!	2	8	#NULL!	#NULL!	#NULL!	#NULL!	0	0	120	#NULL!	#NULL!	#NULL!	#NULL!	#NULL!
#NULL!	1	#NULL!	2	9	#NULL!	#NULL!	#NULL!	#NULL!	0	20	60	#NULL!	#NULL!	#NULL!	#NULL!	#NULL!
#NULL!	1	#NULL!	2	10	#NULL!	#NULL!	#NULL!	#NULL!	0	0	30	#NULL!	#NULL!	#NULL!	#NULL!	#NULL!
#NULL!	1	#NULL!	2	11	#NULL!	#NULL!	#NULL!	#NULL!	0	20	30	#NULL!	#NULL!	#NULL!	#NULL!	#NULL!
#NULL!	1	#NULL!	2	12	#NULL!	#NULL!	#NULL!	#NULL!	0	0	0	#NULL!	#NULL!	#NULL!	#NULL!	#NULL!
#NULL!	1	#NULL!	2	13	#NULL!	#NULL!	#NULL!	#NULL!	0	0	60	#NULL!	#NULL!	#NULL!	#NULL!	#NULL!
#NULL!	1	#NULL!	2	14	#NULL!	#NULL!	#NULL!	#NULL!	0	0	0	#NULL!	#NULL!	#NULL!	#NULL!	#NULL!
#NULL!	1	180	3	15	#NULL!	#NULL!	#NULL!	#NULL!	0	0	0	#NULL!	#NULL!	430	172.5	93.4783
#NULL!	1	90	3	16	#NULL!	#NULL!	#NULL!	#NULL!	0	25	0	#NULL!	#NULL!	330	217.5	70.2128
#NULL!	1	180	3	17	#NULL!	#NULL!	#NULL!	#NULL!	0	0	0	#NULL!	#NULL!	563	238.5	83.4074
#NULL!	1	180	3	18	#NULL!	#NULL!	#NULL!	#NULL!	0	0	60	#NULL!	#NULL!	505	166	97.1154
#NULL!	1	180	3	19	#NULL!	#NULL!	#NULL!	#NULL!	0	0	0	#NULL!	#NULL!	455	287.5	81.25
#NULL!	1	180	3	20	#NULL!	#NULL!	#NULL!	#NULL!	0	0	0	#NULL!	#NULL!	500	200	87.7193
#NULL!	1	180	3	21	#NULL!	#NULL!	#NULL!	#NULL!	0	0	0	0	1	395	157.5	88.764
28.43	1	#NULL!	1	1	2	2	3	0	0	20	0	1	#NULL!	#NULL!	#NULL!	#NULL!
#NULL!	1	#NULL!	1	2	#NULL!	#NULL!	#NULL!	#NULL!	0	10	0	#NULL!	#NULL!	#NULL!	#NULL!	#NULL!
#NULL!	1	#NULL!	1	3	#NULL!	#NULL!	#NULL!	#NULL!	0	15	0	#NULL!	#NULL!	#NULL!	#NULL!	#NULL!
#NULL!	1	#NULL!	1	4	#NULL!	#NULL!	#NULL!	#NULL!	0	10	0	#NULL!	#NULL!	#NULL!	#NULL!	#NULL!
#NULL!	1	#NULL!	1	5	#NULL!	#NULL!	#NULL!	#NULL!	0	30	0	#NULL!	#NULL!	#NULL!	#NULL!	#NULL!
#NULL!	1	#NULL!	1	6	#NULL!	#NULL!	#NULL!	#NULL!	0	10	0	#NULL!	#NULL!	#NULL!	#NULL!	#NULL!
#NULL!	1	#NULL!	1	7	#NULL!	#NULL!	#NULL!	#NULL!	0	0	0	#NULL!	#NULL!	#NULL!	#NULL!	#NULL!
#NULL!	1	#NULL!	2	8	#NULL!	#NULL!	#NULL!	#NULL!	0	0	0	#NULL!	#NULL!	#NULL!	#NULL!	#NULL!
#NULL!	1	#NULL!	2	9	#NULL!	#NULL!	#NULL!	#NULL!	0	15	0	#NULL!	#NULL!	#NULL!	#NULL!	#NULL!
#NULL!	1	#NULL!	2	10	#NULL!	#NULL!	#NULL!	#NULL!	0	40	0	#NULL!	#NULL!	#NULL!	#NULL!	#NULL!
#NULL!	1	#NULL!	2	11	#NULL!	#NULL!	#NULL!	#NULL!	0	0	0	#NULL!	#NULL!	#NULL!	#NULL!	#NULL!
#NULL!	1	#NULL!	2	12	#NULL!	#NULL!	#NULL!	#NULL!	0	40	0	#NULL!	#NULL!	#NULL!	#NULL!	#NULL!
#NULL!	1	#NULL!	2	13	#NULL!	#NULL!	#NULL!	#NULL!	0	0	0	#NULL!	#NULL!	#NULL!	#NULL!	#NULL!
#NULL!	1	#NULL!	2	14	#NULL!	#NULL!	#NULL!	#NULL!	0	0	0	#NULL!	#NULL!	#NULL!	#NULL!	#NULL!
#NULL!	1	180	3	15	#NULL!	#NULL!	#NULL!	#NULL!	0	0	0	#NULL!	#NULL!	500	212.5	97.0874
#NULL!	1	180	3	16	#NULL!	#NULL!	#NULL!	#NULL!	0	30	0	#NULL!	#NULL!	375	170	92.5926
#NULL!	1	180	3	17	#NULL!	#NULL!	#NULL!	#NULL!	0	0	0	#NULL!	#NULL!	475	220	94.0594
#NULL!	1	180	3	18	#NULL!	#NULL!	#NULL!	#NULL!	0	45	10	#NULL!	#NULL!	345	177.5	92
#NULL!	1	180	3	19	#NULL!	#NULL!	#NULL!	#NULL!	0	0	0	#NULL!	#NULL!	375	287.5	91.4634
#NULL!	1	180	3	20	#NULL!	#NULL!	#NULL!	#NULL!	0	0	0	#NULL!	#NULL!	435	302.5	85.2941
#NULL!	1	180	3	21	#NULL!	#NULL!	#NULL!	#NULL!	0	0	0	1	1	490	217.5	92.4528
28.43	2	#NULL!	1	1	2	1	3	0	0	0	0	1	#NULL!	#NULL!	#NULL!	#NULL!
#NULL!	2	#NULL!	1	2	#NULL!	#NULL!	#NULL!	#NULL!	0	30	0	#NULL!	#NULL!	#NULL!	#NULL!	#NULL!
#NULL!	2	#NULL!	1	3	#NULL!	#NULL!	#NULL!	#NULL!	0	20	0	#NULL!	#NULL!	#NULL!	#NULL!	#NULL!
#NULL!	2	#NULL!	1	4	#NULL!	#NULL!	#NULL!	#NULL!	0	0	0	#NULL!	#NULL!	#NULL!	#NULL!	#NULL!
#NULL!	2	#NULL!	1	5	#NULL!	#NULL!	#NULL!	#NULL!	0	15	0	#NULL!	#NULL!	#NULL!	#NULL!	#NULL!
#NULL!	2	#NULL!	1	6	#NULL!	#NULL!	#NULL!	#NULL!	0	15	0	#NULL!	#NULL!	#NULL!	#NULL!	#NULL!
#NULL!	2	#NULL!	1	7	#NULL!	#NULL!	#NULL!	#NULL!	0	0	0	#NULL!	#NULL!	#NULL!	#NULL!	#NULL!
#NULL!	2	#NULL!	2	8	#NULL!	#NULL!	#NULL!	#NULL!	0	30	0	#NULL!	#NULL!	#NULL!	#NULL!	#NULL!
#NULL!	2	#NULL!	2	9	#NULL!	#NULL!	#NULL!	#NULL!	0	0	0	#NULL!	#NULL!	#NULL!	#NULL!	#NULL!
#NULL!	2	#NULL!	2	10	#NULL!	#NULL!	#NULL!	#NULL!	0	0	0	#NULL!	#NULL!	#NULL!	#NULL!	#NULL!
#NULL!	2	#NULL!	2	11	#NULL!	#NULL!	#NULL!	#NULL!	0	0	0	#NULL!	#NULL!	#NULL!	#NULL!	#NULL!
#NULL!	2	#NULL!	2	12	#NULL!	#NULL!	#NULL!	#NULL!	0	0	0	#NULL!	#NULL!	#NULL!	#NULL!	#NULL!
#NULL!	2	#NULL!	2	13	#NULL!	#NULL!	#NULL!	#NULL!	0	0	0	#NULL!	#NULL!	#NULL!	#NULL!	#NULL!
#NULL!	2	#NULL!	2	14	#NULL!	#NULL!	#NULL!	#NULL!	0	0	0	#NULL!	#NULL!	#NULL!	#NULL!	#NULL!
#NULL!	2	180	3	15	#NULL!	#NULL!	#NULL!	#NULL!	0	0	0	#NULL!	#NULL!	535	260	91.453
#NULL!	2	180	3	16	#NULL!	#NULL!	#NULL!	#NULL!	0	0	0	#NULL!	#NULL!	420	162.5	93.3333
#NULL!	2	180	3	17	#NULL!	#NULL!	#NULL!	#NULL!	0	0	0	#NULL!	#NULL!	495	260	84.6154
#NULL!	2	180	3	18	#NULL!	#NULL!	#NULL!	#NULL!	0	0	0	#NULL!	#NULL!	530	242.5	92.9825
#NULL!	2	180	3	19	#NULL!	#NULL!	#NULL!	#NULL!	0	0	0	#NULL!	#NULL!	480	207.5	88.8889
#NULL!	2	180	3	20	#NULL!	#NULL!	#NULL!	#NULL!	0	0	0	#NULL!	#NULL!	410	182.5	88.172
#NULL!	2	180	3	21	#NULL!	#NULL!	#NULL!	#NULL!	0	0	0	1	1	480	235	88.8889
31.43	1	#NULL!	1	1	1	1	3	0	0	0	0	1	#NULL!	#NULL!	#NULL!	#NULL!
#NULL!	1	#NULL!	1	2	#NULL!	#NULL!	#NULL!	#NULL!	0	0	0	#NULL!	#NULL!	#NULL!	#NULL!	#NULL!
#NULL!	1	#NULL!	1	3	#NULL!	#NULL!	#NULL!	#NULL!	0	0	0	#NULL!	#NULL!	#NULL!	#NULL!	#NULL!
#NULL!	1	#NULL!	1	4	#NULL!	#NULL!	#NULL!	#NULL!	0	10	0	#NULL!	#NULL!	#NULL!	#NULL!	#NULL!
#NULL!	1	#NULL!	1	5	#NULL!	#NULL!	#NULL!	#NULL!	0	0	0	#NULL!	#NULL!	#NULL!	#NULL!	#NULL!
#NULL!	1	#NULL!	1	6	#NULL!	#NULL!	#NULL!	#NULL!	0	0	0	#NULL!	#NULL!	#NULL!	#NULL!	#NULL!
#NULL!	1	#NULL!	1	7	#NULL!	#NULL!	#NULL!	#NULL!	0	40	10	#NULL!	#NULL!	#NULL!	#NULL!	#NULL!
#NULL!	1	#NULL!	2	8	#NULL!	#NULL!	#NULL!	#NULL!	0	0	0	#NULL!	#NULL!	#NULL!	#NULL!	#NULL!
#NULL!	1	#NULL!	2	9	#NULL!	#NULL!	#NULL!	#NULL!	0	0	0	#NULL!	#NULL!	#NULL!	#NULL!	#NULL!
#NULL!	1	#NULL!	2	10	#NULL!	#NULL!	#NULL!	#NULL!	0	0	0	#NULL!	#NULL!	#NULL!	#NULL!	#NULL!
#NULL!	1	#NULL!	2	11	#NULL!	#NULL!	#NULL!	#NULL!	0	0	0	#NULL!	#NULL!	#NULL!	#NULL!	#NULL!
#NULL!	1	#NULL!	2	12	#NULL!	#NULL!	#NULL!	#NULL!	0	0	0	#NULL!	#NULL!	#NULL!	#NULL!	#NULL!
#NULL!	1	#NULL!	2	13	#NULL!	#NULL!	#NULL!	#NULL!	0	0	0	#NULL!	#NULL!	#NULL!	#NULL!	#NULL!
#NULL!	1	#NULL!	2	14	#NULL!	#NULL!	#NULL!	#NULL!	0	30	10	#NULL!	#NULL!	#NULL!	#NULL!	#NULL!
#NULL!	1	180	3	15	#NULL!	#NULL!	#NULL!	#NULL!	0	0	0	#NULL!	#NULL!	380	147.5	91.5663
#NULL!	1	90	3	16	#NULL!	#NULL!	#NULL!	#NULL!	0	0	0	#NULL!	#NULL!	565	405	91.129
#NULL!	1	180	3	17	#NULL!	#NULL!	#NULL!	#NULL!	0	0	0	#NULL!	#NULL!	545	410	85.8268
#NULL!	1	180	3	18	#NULL!	#NULL!	#NULL!	#NULL!	0	0	0	#NULL!	#NULL!	450	240	76.9231
#NULL!	1	180	3	19	#NULL!	#NULL!	#NULL!	#NULL!	0	0	0	#NULL!	#NULL!	385	162.5	91.6667
#NULL!	1	180	3	20	#NULL!	#NULL!	#NULL!	#NULL!	0	0	0	#NULL!	#NULL!	355	175	81.6092
#NULL!	1	180	3	21	#NULL!	#NULL!	#NULL!	#NULL!	0	25	10	0	2	450	235	90.9091
31	1	#NULL!	1	1	2	2	3	0	0	60	0	0	#NULL!	#NULL!	#NULL!	#NULL!
#NULL!	1	#NULL!	1	2	#NULL!	#NULL!	#NULL!	#NULL!	0	60	0	#NULL!	#NULL!	#NULL!	#NULL!	#NULL!
#NULL!	1	#NULL!	1	3	#NULL!	#NULL!	#NULL!	#NULL!	0	60	0	#NULL!	#NULL!	#NULL!	#NULL!	#NULL!
#NULL!	1	#NULL!	1	4	#NULL!	#NULL!	#NULL!	#NULL!	0	60	0	#NULL!	#NULL!	#NULL!	#NULL!	#NULL!
#NULL!	1	#NULL!	1	5	#NULL!	#NULL!	#NULL!	#NULL!	0	0	0	#NULL!	#NULL!	#NULL!	#NULL!	#NULL!
#NULL!	1	#NULL!	1	6	#NULL!	#NULL!	#NULL!	#NULL!	0	0	0	#NULL!	#NULL!	#NULL!	#NULL!	#NULL!
#NULL!	1	#NULL!	1	7	#NULL!	#NULL!	#NULL!	#NULL!	0	0	0	#NULL!	#NULL!	#NULL!	#NULL!	#NULL!
#NULL!	1	#NULL!	2	8	#NULL!	#NULL!	#NULL!	#NULL!	0	60	0	#NULL!	#NULL!	#NULL!	#NULL!	#NULL!
#NULL!	1	#NULL!	2	9	#NULL!	#NULL!	#NULL!	#NULL!	0	60	0	#NULL!	#NULL!	#NULL!	#NULL!	#NULL!
#NULL!	1	#NULL!	2	10	#NULL!	#NULL!	#NULL!	#NULL!	0	40	0	#NULL!	#NULL!	#NULL!	#NULL!	#NULL!
#NULL!	1	#NULL!	2	11	#NULL!	#NULL!	#NULL!	#NULL!	0	0	0	#NULL!	#NULL!	#NULL!	#NULL!	#NULL!
#NULL!	1	#NULL!	2	12	#NULL!	#NULL!	#NULL!	#NULL!	0	0	0	#NULL!	#NULL!	#NULL!	#NULL!	#NULL!
#NULL!	1	#NULL!	2	13	#NULL!	#NULL!	#NULL!	#NULL!	0	30	0	#NULL!	#NULL!	#NULL!	#NULL!	#NULL!
#NULL!	1	#NULL!	2	14	#NULL!	#NULL!	#NULL!	#NULL!	0	40	0	#NULL!	#NULL!	#NULL!	#NULL!	#NULL!
#NULL!	1	180	3	15	#NULL!	#NULL!	#NULL!	#NULL!	0	70	0	#NULL!	#NULL!	171	270	36
#NULL!	1	180	3	16	#NULL!	#NULL!	#NULL!	#NULL!	0	60	0	#NULL!	#NULL!	448	135	86.1538
#NULL!	1	180	3	17	#NULL!	#NULL!	#NULL!	#NULL!	0	40	0	#NULL!	#NULL!	483	207.5	92
#NULL!	1	180	3	18	#NULL!	#NULL!	#NULL!	#NULL!	0	0	0	#NULL!	#NULL!	438	185	91.25
#NULL!	1	60	3	19	#NULL!	#NULL!	#NULL!	#NULL!	0	0	0	#NULL!	#NULL!	450	315	73.1707
#NULL!	1	180	3	20	#NULL!	#NULL!	#NULL!	#NULL!	0	40	0	#NULL!	#NULL!	420	210	82.3529
#NULL!	1	60	3	21	#NULL!	#NULL!	#NULL!	#NULL!	0	60	0	1	0	448	180	93.3333
29.29	2	#NULL!	1	1	2	2	3	0	0	0	0	0	#NULL!	#NULL!	#NULL!	#NULL!
#NULL!	2	#NULL!	1	2	#NULL!	#NULL!	#NULL!	#NULL!	0	30	0	#NULL!	#NULL!	#NULL!	#NULL!	#NULL!
#NULL!	2	#NULL!	1	3	#NULL!	#NULL!	#NULL!	#NULL!	0	30	0	#NULL!	#NULL!	#NULL!	#NULL!	#NULL!
#NULL!	2	#NULL!	1	4	#NULL!	#NULL!	#NULL!	#NULL!	0	0	0	#NULL!	#NULL!	#NULL!	#NULL!	#NULL!
#NULL!	2	#NULL!	1	5	#NULL!	#NULL!	#NULL!	#NULL!	0	0	0	#NULL!	#NULL!	#NULL!	#NULL!	#NULL!
#NULL!	2	#NULL!	1	6	#NULL!	#NULL!	#NULL!	#NULL!	0	0	0	#NULL!	#NULL!	#NULL!	#NULL!	#NULL!
#NULL!	2	#NULL!	1	7	#NULL!	#NULL!	#NULL!	#NULL!	0	0	0	#NULL!	#NULL!	#NULL!	#NULL!	#NULL!
#NULL!	2	#NULL!	2	8	#NULL!	#NULL!	#NULL!	#NULL!	0	30	0	#NULL!	#NULL!	#NULL!	#NULL!	#NULL!
#NULL!	2	#NULL!	2	9	#NULL!	#NULL!	#NULL!	#NULL!	0	30	0	#NULL!	#NULL!	#NULL!	#NULL!	#NULL!
#NULL!	2	#NULL!	2	10	#NULL!	#NULL!	#NULL!	#NULL!	0	0	0	#NULL!	#NULL!	#NULL!	#NULL!	#NULL!
#NULL!	2	#NULL!	2	11	#NULL!	#NULL!	#NULL!	#NULL!	0	0	0	#NULL!	#NULL!	#NULL!	#NULL!	#NULL!
#NULL!	2	#NULL!	2	12	#NULL!	#NULL!	#NULL!	#NULL!	0	0	0	#NULL!	#NULL!	#NULL!	#NULL!	#NULL!
#NULL!	2	#NULL!	2	13	#NULL!	#NULL!	#NULL!	#NULL!	0	30	0	#NULL!	#NULL!	#NULL!	#NULL!	#NULL!
#NULL!	2	#NULL!	2	14	#NULL!	#NULL!	#NULL!	#NULL!	0	30	0	#NULL!	#NULL!	#NULL!	#NULL!	#NULL!
#NULL!	2	30	3	15	#NULL!	#NULL!	#NULL!	#NULL!	0	0	0	#NULL!	#NULL!	425	172.5	94.4444
#NULL!	2	30	3	16	#NULL!	#NULL!	#NULL!	#NULL!	0	0	0	#NULL!	#NULL!	450	205	96.7742
#NULL!	2	180	3	17	#NULL!	#NULL!	#NULL!	#NULL!	0	30	0	#NULL!	#NULL!	455	192.5	97.8495
#NULL!	2	180	3	18	#NULL!	#NULL!	#NULL!	#NULL!	0	30	0	#NULL!	#NULL!	420	150	93.3333
#NULL!	2	180	3	19	#NULL!	#NULL!	#NULL!	#NULL!	0	0	0	#NULL!	#NULL!	400	220	85.1064
#NULL!	2	180	3	20	#NULL!	#NULL!	#NULL!	#NULL!	0	30	0	#NULL!	#NULL!	465	297.5	92.0792
#NULL!	2	180	3	21	#NULL!	#NULL!	#NULL!	#NULL!	0	30	0	0	1	490	160	96.0784
28.43	1	#NULL!	1	1	1	1	1	3	0	10	0	1	#NULL!	#NULL!	#NULL!	#NULL!
#NULL!	1	#NULL!	1	2	#NULL!	#NULL!	#NULL!	#NULL!	0	60	0	#NULL!	#NULL!	#NULL!	#NULL!	#NULL!
#NULL!	1	#NULL!	1	3	#NULL!	#NULL!	#NULL!	#NULL!	0	60	0	#NULL!	#NULL!	#NULL!	#NULL!	#NULL!
#NULL!	1	#NULL!	1	4	#NULL!	#NULL!	#NULL!	#NULL!	0	120	0	#NULL!	#NULL!	#NULL!	#NULL!	#NULL!
#NULL!	1	#NULL!	1	5	#NULL!	#NULL!	#NULL!	#NULL!	0	60	0	#NULL!	#NULL!	#NULL!	#NULL!	#NULL!
#NULL!	1	#NULL!	1	6	#NULL!	#NULL!	#NULL!	#NULL!	0	120	0	#NULL!	#NULL!	#NULL!	#NULL!	#NULL!
#NULL!	1	#NULL!	1	7	#NULL!	#NULL!	#NULL!	#NULL!	0	120	0	#NULL!	#NULL!	#NULL!	#NULL!	#NULL!
#NULL!	1	#NULL!	2	8	#NULL!	#NULL!	#NULL!	#NULL!	0	60	0	#NULL!	#NULL!	#NULL!	#NULL!	#NULL!
#NULL!	1	#NULL!	2	9	#NULL!	#NULL!	#NULL!	#NULL!	0	60	0	#NULL!	#NULL!	#NULL!	#NULL!	#NULL!
#NULL!	1	#NULL!	2	10	#NULL!	#NULL!	#NULL!	#NULL!	0	120	0	#NULL!	#NULL!	#NULL!	#NULL!	#NULL!
#NULL!	1	#NULL!	2	11	#NULL!	#NULL!	#NULL!	#NULL!	0	0	0	#NULL!	#NULL!	#NULL!	#NULL!	#NULL!
#NULL!	1	#NULL!	2	12	#NULL!	#NULL!	#NULL!	#NULL!	0	20	0	#NULL!	#NULL!	#NULL!	#NULL!	#NULL!
#NULL!	1	#NULL!	2	13	#NULL!	#NULL!	#NULL!	#NULL!	0	120	0	#NULL!	#NULL!	#NULL!	#NULL!	#NULL!
#NULL!	1	#NULL!	2	14	#NULL!	#NULL!	#NULL!	#NULL!	0	60	0	#NULL!	#NULL!	#NULL!	#NULL!	#NULL!
#NULL!	1	180	3	15	#NULL!	#NULL!	#NULL!	#NULL!	0	60	0	#NULL!	#NULL!	425	170	88.5417
#NULL!	1	180	3	16	#NULL!	#NULL!	#NULL!	#NULL!	0	60	0	#NULL!	#NULL!	385	197.5	88.5057
#NULL!	1	180	3	17	#NULL!	#NULL!	#NULL!	#NULL!	0	60	0	#NULL!	#NULL!	420	232.5	87.5
#NULL!	1	180	3	18	#NULL!	#NULL!	#NULL!	#NULL!	0	60	0	#NULL!	#NULL!	475	255	91.3462
#NULL!	1	180	3	19	#NULL!	#NULL!	#NULL!	#NULL!	0	60	0	#NULL!	#NULL!	510	280	91.8919
#NULL!	1	180	3	20	#NULL!	#NULL!	#NULL!	#NULL!	0	30	0	#NULL!	#NULL!	470	300	93.0693
#NULL!	1	180	3	21	#NULL!	#NULL!	#NULL!	#NULL!	0	0	0	0	2	405	337.5	84.375
28.86	2	#NULL!	1	1	2	2	3	0	0	50	0	0	#NULL!	#NULL!	#NULL!	#NULL!
#NULL!	2	#NULL!	1	2	#NULL!	#NULL!	#NULL!	#NULL!	0	120	0	#NULL!	#NULL!	#NULL!	#NULL!	#NULL!
#NULL!	2	#NULL!	1	3	#NULL!	#NULL!	#NULL!	#NULL!	0	60	110	#NULL!	#NULL!	#NULL!	#NULL!	#NULL!
#NULL!	2	#NULL!	1	4	#NULL!	#NULL!	#NULL!	#NULL!	0	60	30	#NULL!	#NULL!	#NULL!	#NULL!	#NULL!
#NULL!	2	#NULL!	1	5	#NULL!	#NULL!	#NULL!	#NULL!	0	30	30	#NULL!	#NULL!	#NULL!	#NULL!	#NULL!
#NULL!	2	#NULL!	1	6	#NULL!	#NULL!	#NULL!	#NULL!	0	70	0	#NULL!	#NULL!	#NULL!	#NULL!	#NULL!
#NULL!	2	#NULL!	1	7	#NULL!	#NULL!	#NULL!	#NULL!	0	40	0	#NULL!	#NULL!	#NULL!	#NULL!	#NULL!
#NULL!	2	#NULL!	2	8	#NULL!	#NULL!	#NULL!	#NULL!	0	40	0	#NULL!	#NULL!	#NULL!	#NULL!	#NULL!
#NULL!	2	#NULL!	2	9	#NULL!	#NULL!	#NULL!	#NULL!	0	60	110	#NULL!	#NULL!	#NULL!	#NULL!	#NULL!
#NULL!	2	#NULL!	2	10	#NULL!	#NULL!	#NULL!	#NULL!	0	60	0	#NULL!	#NULL!	#NULL!	#NULL!	#NULL!
#NULL!	2	#NULL!	2	11	#NULL!	#NULL!	#NULL!	#NULL!	0	60	0	#NULL!	#NULL!	#NULL!	#NULL!	#NULL!
#NULL!	2	#NULL!	2	12	#NULL!	#NULL!	#NULL!	#NULL!	0	60	0	#NULL!	#NULL!	#NULL!	#NULL!	#NULL!
#NULL!	2	#NULL!	2	13	#NULL!	#NULL!	#NULL!	#NULL!	0	60	0	#NULL!	#NULL!	#NULL!	#NULL!	#NULL!
#NULL!	2	#NULL!	2	14	#NULL!	#NULL!	#NULL!	#NULL!	0	50	0	#NULL!	#NULL!	#NULL!	#NULL!	#NULL!
#NULL!	2	180	3	15	#NULL!	#NULL!	#NULL!	#NULL!	0	0	0	#NULL!	#NULL!	490	142.5	97.0297
#NULL!	2	180	3	16	#NULL!	#NULL!	#NULL!	#NULL!	0	90	0	#NULL!	#NULL!	455	160	95.7895
#NULL!	2	150	3	17	#NULL!	#NULL!	#NULL!	#NULL!	0	40	120	#NULL!	#NULL!	440	140	95.6522
#NULL!	2	180	3	18	#NULL!	#NULL!	#NULL!	#NULL!	0	60	0	#NULL!	#NULL!	390	177.5	87.6404
#NULL!	2	0	3	19	#NULL!	#NULL!	#NULL!	#NULL!	0	60	0	#NULL!	#NULL!	315	212.5	85.1351
#NULL!	2	180	3	20	#NULL!	#NULL!	#NULL!	#NULL!	0	90	0	#NULL!	#NULL!	445	150	94.6809
#NULL!	2	180	3	21	#NULL!	#NULL!	#NULL!	#NULL!	0	30	0	0	1	405	187.5	92.0455
28	1	#NULL!	1	1	2	2	3	0	0	45	10	1	#NULL!	#NULL!	#NULL!	#NULL!
#NULL!	1	#NULL!	1	2	#NULL!	#NULL!	#NULL!	#NULL!	0	20	0	#NULL!	#NULL!	#NULL!	#NULL!	#NULL!
#NULL!	1	#NULL!	1	3	#NULL!	#NULL!	#NULL!	#NULL!	0	20	10	#NULL!	#NULL!	#NULL!	#NULL!	#NULL!
#NULL!	1	#NULL!	1	4	#NULL!	#NULL!	#NULL!	#NULL!	0	15	5	#NULL!	#NULL!	#NULL!	#NULL!	#NULL!
#NULL!	1	#NULL!	1	5	#NULL!	#NULL!	#NULL!	#NULL!	0	60	10	#NULL!	#NULL!	#NULL!	#NULL!	#NULL!
#NULL!	1	#NULL!	1	6	#NULL!	#NULL!	#NULL!	#NULL!	0	120	0	#NULL!	#NULL!	#NULL!	#NULL!	#NULL!
#NULL!	1	#NULL!	1	7	#NULL!	#NULL!	#NULL!	#NULL!	0	60	0	#NULL!	#NULL!	#NULL!	#NULL!	#NULL!
#NULL!	1	#NULL!	2	8	#NULL!	#NULL!	#NULL!	#NULL!	0	25	0	#NULL!	#NULL!	#NULL!	#NULL!	#NULL!
#NULL!	1	#NULL!	2	9	#NULL!	#NULL!	#NULL!	#NULL!	0	30	0	#NULL!	#NULL!	#NULL!	#NULL!	#NULL!
#NULL!	1	#NULL!	2	10	#NULL!	#NULL!	#NULL!	#NULL!	0	45	0	#NULL!	#NULL!	#NULL!	#NULL!	#NULL!
#NULL!	1	#NULL!	2	11	#NULL!	#NULL!	#NULL!	#NULL!	0	25	0	#NULL!	#NULL!	#NULL!	#NULL!	#NULL!
#NULL!	1	#NULL!	2	12	#NULL!	#NULL!	#NULL!	#NULL!	0	0	0	#NULL!	#NULL!	#NULL!	#NULL!	#NULL!
#NULL!	1	#NULL!	2	13	#NULL!	#NULL!	#NULL!	#NULL!	0	45	0	#NULL!	#NULL!	#NULL!	#NULL!	#NULL!
#NULL!	1	#NULL!	2	14	#NULL!	#NULL!	#NULL!	#NULL!	0	20	0	#NULL!	#NULL!	#NULL!	#NULL!	#NULL!
#NULL!	1	180	3	15	#NULL!	#NULL!	#NULL!	#NULL!	0	10	0	#NULL!	#NULL!	625	220	88.6525
#NULL!	1	180	3	16	#NULL!	#NULL!	#NULL!	#NULL!	0	15	0	#NULL!	#NULL!	470	195	74.0157
#NULL!	1	180	3	17	#NULL!	#NULL!	#NULL!	#NULL!	0	30	0	#NULL!	#NULL!	635	207.5	95.4887
#NULL!	1	180	3	18	#NULL!	#NULL!	#NULL!	#NULL!	0	45	0	#NULL!	#NULL!	520	202.5	92.0354
#NULL!	1	180	3	19	#NULL!	#NULL!	#NULL!	#NULL!	0	40	0	#NULL!	#NULL!	634	222	86.2585
#NULL!	1	180	3	20	#NULL!	#NULL!	#NULL!	#NULL!	0	45	0	#NULL!	#NULL!	544	222.5	93.7931
#NULL!	1	180	3	21	#NULL!	#NULL!	#NULL!	#NULL!	0	40	0	0	2	560	260	94.1176
28	1	#NULL!	1	1	2	2	3	0	0	0	0	0	#NULL!	#NULL!	#NULL!	#NULL!
#NULL!	1	#NULL!	1	2	#NULL!	#NULL!	#NULL!	#NULL!	0	25	0	#NULL!	#NULL!	#NULL!	#NULL!	#NULL!
#NULL!	1	#NULL!	1	3	#NULL!	#NULL!	#NULL!	#NULL!	0	0	0	#NULL!	#NULL!	#NULL!	#NULL!	#NULL!
#NULL!	1	#NULL!	1	4	#NULL!	#NULL!	#NULL!	#NULL!	0	0	0	#NULL!	#NULL!	#NULL!	#NULL!	#NULL!
#NULL!	1	#NULL!	1	5	#NULL!	#NULL!	#NULL!	#NULL!	0	0	0	#NULL!	#NULL!	#NULL!	#NULL!	#NULL!
#NULL!	1	#NULL!	1	6	#NULL!	#NULL!	#NULL!	#NULL!	0	60	0	#NULL!	#NULL!	#NULL!	#NULL!	#NULL!
#NULL!	1	#NULL!	1	7	#NULL!	#NULL!	#NULL!	#NULL!	0	90	0	#NULL!	#NULL!	#NULL!	#NULL!	#NULL!
#NULL!	1	#NULL!	2	8	#NULL!	#NULL!	#NULL!	#NULL!	0	45	0	#NULL!	#NULL!	#NULL!	#NULL!	#NULL!
#NULL!	1	#NULL!	2	9	#NULL!	#NULL!	#NULL!	#NULL!	0	0	0	#NULL!	#NULL!	#NULL!	#NULL!	#NULL!
#NULL!	1	#NULL!	2	10	#NULL!	#NULL!	#NULL!	#NULL!	0	45	0	#NULL!	#NULL!	#NULL!	#NULL!	#NULL!
#NULL!	1	#NULL!	2	11	#NULL!	#NULL!	#NULL!	#NULL!	0	0	0	#NULL!	#NULL!	#NULL!	#NULL!	#NULL!
#NULL!	1	#NULL!	2	12	#NULL!	#NULL!	#NULL!	#NULL!	0	0	0	#NULL!	#NULL!	#NULL!	#NULL!	#NULL!
#NULL!	1	#NULL!	2	13	#NULL!	#NULL!	#NULL!	#NULL!	0	0	0	#NULL!	#NULL!	#NULL!	#NULL!	#NULL!
#NULL!	1	#NULL!	2	14	#NULL!	#NULL!	#NULL!	#NULL!	0	45	0	#NULL!	#NULL!	#NULL!	#NULL!	#NULL!
#NULL!	1	180	3	15	#NULL!	#NULL!	#NULL!	#NULL!	0	0	0	#NULL!	#NULL!	475	240	91.3462
#NULL!	1	120	3	16	#NULL!	#NULL!	#NULL!	#NULL!	0	0	0	#NULL!	#NULL!	400	230	79.2079
#NULL!	1	180	3	17	#NULL!	#NULL!	#NULL!	#NULL!	0	45	0	#NULL!	#NULL!	405	247.5	82.6531
#NULL!	1	180	3	18	#NULL!	#NULL!	#NULL!	#NULL!	0	0	0	#NULL!	#NULL!	455	222.5	82.7273
#NULL!	1	180	3	19	#NULL!	#NULL!	#NULL!	#NULL!	0	0	0	#NULL!	#NULL!	460	190	76.6667
#NULL!	1	180	3	20	#NULL!	#NULL!	#NULL!	#NULL!	0	0	0	#NULL!	#NULL!	540	275	83.0769
#NULL!	1	180	3	21	#NULL!	#NULL!	#NULL!	#NULL!	0	0	0	1	0	430	242.5	79.6296
28	2	#NULL!	1	1	2	2	3	0	0	0	0	0	#NULL!	#NULL!	#NULL!	#NULL!
#NULL!	2	#NULL!	1	2	#NULL!	#NULL!	#NULL!	#NULL!	0	0	0	#NULL!	#NULL!	#NULL!	#NULL!	#NULL!
#NULL!	2	#NULL!	1	3	#NULL!	#NULL!	#NULL!	#NULL!	0	0	0	#NULL!	#NULL!	#NULL!	#NULL!	#NULL!
#NULL!	2	#NULL!	1	4	#NULL!	#NULL!	#NULL!	#NULL!	0	0	0	#NULL!	#NULL!	#NULL!	#NULL!	#NULL!
#NULL!	2	#NULL!	1	5	#NULL!	#NULL!	#NULL!	#NULL!	0	0	0	#NULL!	#NULL!	#NULL!	#NULL!	#NULL!
#NULL!	2	#NULL!	1	6	#NULL!	#NULL!	#NULL!	#NULL!	0	0	0	#NULL!	#NULL!	#NULL!	#NULL!	#NULL!
#NULL!	2	#NULL!	1	7	#NULL!	#NULL!	#NULL!	#NULL!	0	20	0	#NULL!	#NULL!	#NULL!	#NULL!	#NULL!
#NULL!	2	#NULL!	2	8	#NULL!	#NULL!	#NULL!	#NULL!	0	10	0	#NULL!	#NULL!	#NULL!	#NULL!	#NULL!
#NULL!	2	#NULL!	2	9	#NULL!	#NULL!	#NULL!	#NULL!	0	0	0	#NULL!	#NULL!	#NULL!	#NULL!	#NULL!
#NULL!	2	#NULL!	2	10	#NULL!	#NULL!	#NULL!	#NULL!	0	0	0	#NULL!	#NULL!	#NULL!	#NULL!	#NULL!
#NULL!	2	#NULL!	2	11	#NULL!	#NULL!	#NULL!	#NULL!	0	0	0	#NULL!	#NULL!	#NULL!	#NULL!	#NULL!
#NULL!	2	#NULL!	2	12	#NULL!	#NULL!	#NULL!	#NULL!	0	0	0	#NULL!	#NULL!	#NULL!	#NULL!	#NULL!
#NULL!	2	#NULL!	2	13	#NULL!	#NULL!	#NULL!	#NULL!	0	20	0	#NULL!	#NULL!	#NULL!	#NULL!	#NULL!
#NULL!	2	#NULL!	2	14	#NULL!	#NULL!	#NULL!	#NULL!	0	0	0	#NULL!	#NULL!	#NULL!	#NULL!	#NULL!
#NULL!	2	180	3	15	#NULL!	#NULL!	#NULL!	#NULL!	0	10	0	#NULL!	#NULL!	400	140	84.2105
#NULL!	2	180	3	16	#NULL!	#NULL!	#NULL!	#NULL!	0	10	0	#NULL!	#NULL!	400	150	86.9565
#NULL!	2	0	3	17	#NULL!	#NULL!	#NULL!	#NULL!	0	0	0	#NULL!	#NULL!	375	160	83.3333
#NULL!	2	180	3	18	#NULL!	#NULL!	#NULL!	#NULL!	0	10	0	#NULL!	#NULL!	280	190	65.1163
#NULL!	2	180	3	19	#NULL!	#NULL!	#NULL!	#NULL!	0	0	0	#NULL!	#NULL!	493	178.5	86.4912
#NULL!	2	180	3	20	#NULL!	#NULL!	#NULL!	#NULL!	0	20	0	#NULL!	#NULL!	470	192.5	78.3333
#NULL!	2	180	3	21	#NULL!	#NULL!	#NULL!	#NULL!	0	0	0	1	0	390	140	84.7826
