# Supplementary material for: A randomized controlled trial on the effects of blue-blocking glasses compared to partial blue-blockers on sleep outcomes in the third trimester of pregnancy
Source: PLoS One. 2022 Jan 28;17(1):e0262799. doi: 10.1371/journal.pone.0262799 (PMC8797219; doi:10.1371/journal.pone.0262799)
Supplement: S2 Dataset — (XLSX) [file pone.0262799.s005.xlsx]

## Sheet: S3_Datafile_Table 2_Figure 2
Intervention	Week 3	mean_TST_sr	mean_SE_sr	mean_MpS_sr	mean_daytime functioning_sr	mean_bis_sr	mean_psas_sr	mean_kss_sr	mean_TST_aw	mean_SE_aw	mean_MpS_aw	Baseline_mean_TST_sr	Baseline_mean_SE_sr	Baseline_mean_MpS_sr	Baseline_mean_daytime functioning_sr	Baseline_mean_bis_sr	Baseline_mean_psas_sr	Baseline_mean_kss_sr	Baseline_mean_TST_aw	Baseline_mean_SE_aw	Baseline_mean_MpS_aw
1	3	515.143	94.1189	232.429	4	8	16.4286	5.33333	467.429	83.77	264.214	518.143	92.4901	302.857	3.71429	8	17.5714	5.36905	511.571	85.3871	317.714
2	3	500	83.8776	265	3.71429	0	18.4286	4.90476	486.333	87.0733	282.75	514.286	85.8268	261.429	3	8	18.2857	5.92857	467.071	78.7943	273.929
2	3	420.714	88.8126	239.643	3.42857	#NULL!	17.8571	5.03571	422.786	89.4014	254.214	436.429	87.264	226.071	2.71429	19	18	6.14286	448.143	88.5171	258.5
1	3	544.571	93.2662	236.929	4	3	17.1429	5.52381	473.25	81.155	278.25	506.571	91.8829	240.643	4	7	17	6.16667	447.357	81.9671	277.214
1	3	510.286	93.4586	276.429	3	15	28.7143	6.61905	464.125	86.645	261.25	508.429	93.0773	292.214	2	12	27.8571	5.85714	496.643	90.2929	293.786
1	3	404.286	77.0163	227.143	3.85714	19	22.1667	5.54762	406.643	80.4571	261.5	397.5	67.5111	307.917	3	28	24	4.59524	448.071	78.9014	296.357
2	3	404.286	87.2961	221.071	3.57143	8	20	6.16667	406.714	85.9043	235.429	361.714	74.5362	190.071	2.85714	3	18.7143	6.53571	426.571	88.99	235.857
1	3	397.429	85.1027	174.571	2.85714	17	26.5714	7.28571	417.071	89.8714	226.429	429.571	86.5423	176.643	2.6	14	27.1429	7.02381	445.214	90.4771	245.857
1	3	450	89.2079	207.357	2.14286	20	22.4286	8.02381	535.143	90.48	283.357	444.857	86.4031	215.643	2	23	23.3333	6.59524	472.786	92.0757	264.214
1	3	430.714	73.4234	190	3.57143	16	19.8571	5.53571	425.5	76.9943	270.286	434.286	77.3416	238.571	4.14286	12	19	5.28571	467.357	82.98	276.786
2	3	375.571	79.6629	156.357	2.85714	23	24.7143	7.28571	426.562	89.92	227.438	368	79.2653	169	4	27	21.5714	6.64286	422.143	89.8486	248.071
1	3	340.714	82.4171	261.071	3	7	22.4286	5.70238	372.071	89.1371	277.357	410.714	83.5558	229.286	3.57143	3	18.7143	5.54762	428.214	87.1529	259.143
2	3	413.571	77.6385	327.857	3.66667	14	19	5.04762	389.571	74.6786	344.714	382.143	76.4562	302.5	3.85714	13	19.5714	5.71429	416.643	84.4157	294
2	3	424.167	90.6793	198.333	3.71429	0	18.8571	5.52381	82.5	18.92	72	445.286	89.129	206.429	3.85714	0	20	6.14286	411.143	81.5471	218.071
1	3	380.714	80.5089	215.357	4.14286	14	25.5714	6.57143	412.357	88.6157	240.786	410.714	80.036	227.143	3.57143	18	24.2857	6.38095	436.429	86.6586	243.571
2	3	436.571	89.4643	198.643	3.14286	13	22.7143	4.40476	432.714	88.8314	232.357	414	87.1212	205.214	2.71429	9	22.7143	4.47619	421.571	88.8471	236
1	3	447.143	89.3791	199.643	2.71429	5	20.4286	5.71429	#NULL!	#NULL!	#NULL!	469	91.0394	180	4	6	23.7143	6.78571	#NULL!	#NULL!	#NULL!
2	3	451.286	86.8456	237.5	2.85714	18	19.4286	4.59524	457.286	87.5243	256.786	502.429	89.3978	236.429	4	6	20.4286	5.54762	516.714	89.7371	282.857
1	3	415	75.5042	255	3.85714	18	17.7143	6.59524	470.929	87.1329	291.786	420.833	71.9545	281.25	2.57143	24	18	7.02381	502.143	87.3371	286.714
2	3	477.857	91.055	236.429	4.57143	2	19.2857	3.38095	470.429	87.5586	260.286	454.286	83.2122	259.286	4.28571	9	20.5714	4.7381	523	87.7543	288.857
2	3	501.429	87.1148	182.5	4	20	22.8571	5.57143	479.786	83.6857	272.714	373.571	81.9862	222.857	3.42857	4	20.2857	5.0119	399.5	87.1171	247.357
2	3	457.143	79.501	236.429	3	22	17	6.33333	457.286	80.24	267.357	426.429	74.4538	204.643	3.28571	11	18.2857	6.40476	478.357	84.1871	278.929
2	3	498.857	83.703	326.286	3.71429	6	17.4286	5.88095	457.714	73.97	305.214	518.143	85.3484	300.786	3.28571	4	16.4286	5.79762	430.929	73.5029	310.357
1	3	419.286	76.5005	142.5	2.85714	26	26.5714	6.11905	487.357	83.0557	283.071	468.571	84.4014	201.429	2.28571	19	24.2857	5.7619	477.5	86.1929	272.5
2	3	456.714	92.3616	296.643	4	0	19.2857	4.2381	327.357	67.4643	286.286	446.714	92.9737	260	4.28571	0	19.7143	4.61905	398.357	84.2686	258.786
1	3	402.571	88.1986	342.286	4.28571	7	21.1429	3.7619	367.5	81.665	355.25	383.714	81.7149	342.786	3.42857	14	23.2857	3.27381	385.286	82.7186	333.714
1	3	462.857	89.9857	312.286	3.85714	3	17.2857	6.45238	476.722	87.7289	348.833	436.857	94.7995	277.929	3.71429	4	17.1429	5.25	398.214	87.3486	297.429
2	3	414.429	84.9416	188.286	2.28571	20	19.8571	5.71429	#NULL!	#NULL!	#NULL!	408.571	81.1742	194.286	2.14286	18	21.1429	6.88095	#NULL!	#NULL!	#NULL!
2	3	523.571	82.4722	272.143	2.71429	14	24.8333	6.45238	#NULL!	#NULL!	#NULL!	479	89.5622	238.929	2.85714	19	25.7143	6.28571	431.857	81.9671	250.571
1	3	436.857	87.462	271.286	2.57143	14	20.5714	5.7619	423.143	88.1371	268.571	400.571	84.5696	259.214	2.42857	29	22.1429	6.04762	421.571	87.67	254.857
2	3	444.429	94.7975	228.286	3.71429	11	24.2857	5.69048	208.929	44.7914	231.857	451	93.1733	227.071	2.42857	8	24.1429	6.04762	397.429	85.1857	235.643
1	3	488.571	89.9309	229.286	3.28571	6	26	7.02381	469.929	86.7786	260.214	510	91.4021	238.929	3.57143	8	25	6.78571	477.857	87.11	262.214
2	3	500.714	87.9128	287.143	3.71429	8	24.7143	5.33333	#NULL!	#NULL!	#NULL!	481.429	86.4856	295.357	3.71429	3	21.4286	5.42857	#NULL!	#NULL!	#NULL!
2	3	547.714	94.6792	316.429	4	2	17.5714	4.09524	435.857	78.2729	342.714	583.3	92.6651	354.433	4	4	18.5714	4.28571	491.714	81.0343	370.929
2	3	511.714	88.8244	196.214	2.71429	22	20.1429	7.42857	465.286	81.3886	262.5	478	88.3021	184.286	3	7	20.7143	7.42857	449.643	84.07	251.286
2	3	422.857	90.2556	204.286	4	6	18.8571	4.90476	410.071	87.5557	232.214	431.429	92.3426	198.571	4.14286	7	20.4286	3.92857	417.714	89.8586	227.357
1	3	417.143	86.6215	213.929	2.42857	16	21.7143	5.59524	407.071	84.6457	257.643	444	90.2544	190.857	3	13	23.2857	6.14286	425.357	87.19	238.143
1	3	478.571	96.324	156.214	4.85714	0	16.2857	5.64286	446.5	86.1671	237.929	475.429	92.7724	184.429	4	6	17.2857	5.71429	438.643	85.4786	252.929
1	3	399.833	89.339	175.333	2.71429	13	26	7	414.286	83.3729	234.071	418.286	91.8624	241.571	3.28571	5	26.2857	5.28571	382.643	83.7643	248.143
2	3	429.286	79.8925	277.143	3.71429	21	29	5.60714	393.857	73.37	262.357	410.714	84.9827	250	3.28571	9	38.1429	5.59524	382.643	79.2071	250.571
2	3	459.167	94.3208	266.25	3.66667	5	17.1667	3.61111	#NULL!	#NULL!	#NULL!	494.714	89.2605	264.286	3.42857	1	17.2857	4.92857	#NULL!	#NULL!	#NULL!
2	3	474.857	90.0762	193.429	3	9	17.8571	6.28571	483.286	91.9043	254.571	457.714	91.635	205.286	2.42857	3	18.7143	5.16667	463.071	91.7043	246.429
1	3	437.286	92.4151	158.571	4.14286	7	19.2857	6.14286	472	99.8943	236	436	91.1915	174.857	2.85714	4	19.7143	6.04762	473.357	99.8943	244.571
1	3	441.429	94.1989	225.357	3.28571	3	19	5	413.857	87.2243	231.286	400.714	92.482	235.714	3.85714	4	23.5714	5.19048	395.929	87.4686	235
2	3	355.714	71.1833	159.643	2.71429	23	18.4286	6.66667	428.714	85.0786	241.357	383.571	76.5767	165.357	3.14286	16	20.1429	6.78571	443.786	90.3286	236.786
1	3	410.714	86.1881	217.5	3.57143	6	19	5.80952	424.214	89.1614	237.571	424.286	85.504	208.929	3.71429	15	20.1429	6.42857	435.214	87.7657	238.286
1	3	599.571	86.6057	292.286	2.28571	27	19.5714	7.67857	537.357	77.2257	336.357	413.143	79.952	235.143	2	27	17.5714	7.28571	416.071	78.0614	261.286
2	3	500.857	83.1697	268	3.14286	19	28.7143	7.61905	503.929	83.98	303.786	480.286	81.2588	276.643	1.71429	13	26	8.2381	489.571	80.1829	300.857
2	3	489.286	95.0208	250.357	3	9	19.7143	6.78571	424.786	80.5086	268.357	503.429	92.8433	238.643	2.42857	10	20	6.66667	454	81.5843	263.071
1	3	454	85.9925	205.643	3.28571	5	27.1429	6.71429	#NULL!	#NULL!	#NULL!	419.143	80.2315	192.214	3.28571	12	27	5.5	#NULL!	#NULL!	#NULL!
1	3	427.857	92.1357	226.786	3.42857	14	17.2857	4.28571	364.786	76.3357	232.286	425	89.7956	241.071	3.42857	10	21.5714	5.28571	364.286	78.3614	255.143
2	3	478.571	89.762	221.429	3.85714	13	17.8571	5.14286	444.786	74.9086	256.643	542.143	90.3384	275	3.42857	16	17.4286	5.61905	512.714	81.8643	299.214
1	3	447.143	87.09	253.571	3.14286	9	18.4286	6.28571	#NULL!	#NULL!	#NULL!	465	85.9037	293.214	3.28571	6	19.7143	6.41667	#NULL!	#NULL!	#NULL!
1	3	408.286	79.1801	214.643	3.28571	18	21.4286	4.92857	360.357	69.7843	232.857	366	72.2904	233.214	3.14286	11	23.5714	5.66667	341.5	68.14	231.929
2	3	443.571	93.6665	199.643	4	2	16.2857	5.57143	468.857	99.8929	244.857	447.857	91.7756	198.214	4.42857	2	18.2857	5.92857	486.071	99.8971	245.786
1	3	441.429	89.3185	253.214	3.42857	10	19	3.33333	460.571	87.73	263.071	423.429	86.6693	186.429	2.85714	26	20.2857	5.7619	441.929	88.5843	243.786
2	3	420	92.5676	167.143	5	3	16	6.5	#NULL!	#NULL!	#NULL!	449	91.0392	170	4.42857	6	16.2857	5.14286	#NULL!	#NULL!	#NULL!
1	3	569.714	89.1945	218.5	2.71429	12	24.8571	6.21429	576.214	85.2429	311.143	473	86.8419	213.071	2.85714	22	23.1429	5.02381	484.286	87.2243	288.143
1	3	452.143	82.1868	235.357	3.71429	15	19.8571	5.07143	472.857	84.3257	261.429	436.429	78.7068	230.357	2.57143	11	21.4286	6.21429	486.071	86.2243	269.571
2	3	401.143	81.3177	164.429	3.28571	11	20.7143	6.64286	#NULL!	#NULL!	#NULL!	375.857	74.8134	168.857	3.85714	13	21.2857	6.14286	#NULL!	#NULL!	#NULL!
